# Supplementary material for: Racemic tricarbon­yl(η6-7-meth­oxy­flavan)chromium(0)
Source: Acta Crystallogr Sect E Struct Rep Online. 2010 Jul 10;66(Pt 8):m907–8. doi: 10.1107/S1600536810024992 (PMC3007425; doi:10.1107/S1600536810024992)
Supplement: Supplementary file 1 [file e-66-0m907-sup1.cif]

##############################################################################
###                                                                        ###
###        Electronic paper (Acta Crystallographica Section E)             ###
###                                                                        ###
##############################################################################
#                                                                            #
# This CIF contains the data in a paper accepted for publication in Acta     #
# Crystallographica Section E. It conforms to the requirements of Notes      #
# for Authors for Section E, and has been peer reviewed under the auspices   #
# of the IUCr Commission on Journals.                                        #
#                                                                            #
# Full details of the Crystallographic Information File format               #
# are given in the paper "The Crystallographic Information File (CIF):       #
# a New Standard Archive File for Crystallography" by S. R. Hall, F. H.      #
# Allen and I. D. Brown [Acta Cryst. (1991), A47, 655-685].                  #
#                                                                            #
# The current version of the core CIF dictionary is obtainable from          #
# ftp://ftp.iucr.org/pub/cif_core.dic. The current version number is 2.4.    #
#                                                                            #
# Software is freely available for graphical display of the structure(s) in  #
# this CIF.  For information consult the CIF home page http://www.iucr.org/  #
# cif/home.html                                                              #
#                                                                            #
# This file may be used for bona fide research purposes within the           #
# scientific community so long as proper attribution is given to the journal # 
# article from which it was obtained.                                        #
#                                                                            #
##############################################################################
                                             
data_global
_audit_creation_method     'WinGX routine CIF_UPDATE'
_audit_conform_dict_name     cif_core.dic
_audit_conform_dict_version     2.3
_journal_date_recd_electronic     2010-02-15
_journal_date_accepted     2010-06-25
_journal_name_full     'Acta Crystallographica, Section E'
_journal_year     2010
_journal_volume     66
_journal_issue      8
_journal_page_first     m907
_journal_page_last     m908
_journal_paper_category     QM
_journal_coeditor_code     ZB2005
_publ_contact_author_name     'Bezuidenhoudt, Barend C. B.'
_publ_contact_author_address
;
Department of Chemistry
University of the Free State
P.O. Box 339,
Bloemfontein
9300
South Africa
;
_publ_contact_author_email     bezuidbc.sci@ufs.ac.za
_publ_contact_author_fax     '+27514019021'
_publ_contact_author_phone     '+27514446384'
_publ_section_title
;
Racemic tricarbonyl(\h^6^-7-methoxyflavan)chromium(0)
;
loop_
    _publ_author_name
    _publ_author_address
    'van Tonder, Johannes. H.'
;
Department of Chemistry
University of the Free State
PO Box 339,
Bloemfontein 9300
South Africa
;
    'Bezuidenhoudt, Barend C. B.'
;
Department of Chemistry
University of the Free State
PO Box 339,
Bloemfontein 9300
South Africa
;
    'Janse van Rensburg, J. Marthinus'
;
Organic Chemistry
Department of Chemisry,
Lund University,
PO Box 124,
S-221 00
Lund
Sweden
;
data_I
_audit_creation_method     'WinGX routine CIF_UPDATE'
_chemical_name_systematic
;
tricarbonyl(\h^6^-7-methoxy-2-phenyl-3,4-dihydro-2<i>H</i>-
1-benzopyran)chromium(0)
;
_chemical_name_common
;
tricarbonyl(\h^6^-7-methoxyflavan)chromium(0)
;
_chemical_formula_moiety     'C19 H16 Cr O5'
_chemical_formula_sum     'C19 H16 Cr O5'
_chemical_formula_iupac     '[Cr (C16 H16 O2) (C O)3]'
_chemical_formula_weight     376.32
_symmetry_cell_setting     monoclinic
_symmetry_space_group_name_H-M     'P 21/c'
_symmetry_space_group_name_Hall     '-P 2ybc'
loop_
    _symmetry_equiv_pos_as_xyz
    'x, y, z'
    '-x, y+1/2, -z+1/2'
    '-x, -y, -z'
    'x, -y-1/2, z-1/2'
_cell_length_a     9.8422(2)
_cell_length_b     12.3850(3)
_cell_length_c     15.0146(3)
_cell_angle_alpha     90
_cell_angle_beta     115.1710(10)
_cell_angle_gamma     90
_cell_volume     1656.42(6)
_cell_formula_units_Z     4
_cell_measurement_reflns_used     5285
_cell_measurement_theta_min     2.22
_cell_measurement_theta_max     28.29
_cell_measurement_temperature     173(2)
_exptl_crystal_description     prism
_exptl_crystal_colour     yellow
_exptl_crystal_size_max     0.41
_exptl_crystal_size_mid     0.34
_exptl_crystal_size_min     0.24
_exptl_crystal_density_diffrn     1.509
_exptl_crystal_density_method     'not measured'
_exptl_crystal_F_000     776
_exptl_absorpt_coefficient_mu     0.717
_exptl_absorpt_correction_type     multi-scan
_exptl_absorpt_process_details     '(Bruker, 2004)'
_exptl_absorpt_correction_T_min     0.7574
_exptl_absorpt_correction_T_max     0.8467
_exptl_special_details
;
The intensity data was collected on a Bruker Apex II CCD diffractometer using a
frame width of 0.5\% covering up to \q = 28\% with 100 % completeness
accomplished.
;
_diffrn_ambient_temperature     173(2)
_diffrn_radiation_type     MoK\a
_diffrn_radiation_wavelength     0.71073
_diffrn_measurement_device_type     'Bruker APEXII CCD'
_diffrn_measurement_method     '\f and \w scans'
_diffrn_reflns_number     12982
_diffrn_reflns_av_R_equivalents     0.0301
_diffrn_reflns_theta_min     2.22
_diffrn_reflns_theta_max     28
_diffrn_reflns_theta_full     28
_diffrn_measured_fraction_theta_max     1
_diffrn_measured_fraction_theta_full     1
_diffrn_reflns_limit_h_min     -11
_diffrn_reflns_limit_h_max     12
_diffrn_reflns_limit_k_min     -16
_diffrn_reflns_limit_k_max     16
_diffrn_reflns_limit_l_min     -19
_diffrn_reflns_limit_l_max     19
_diffrn_standards_number     0
_reflns_number_total     3985
_reflns_number_gt     3224
_reflns_threshold_expression     I>2sigma(I)
_refine_ls_structure_factor_coef     Fsqd
_refine_ls_matrix_type     full
_refine_ls_R_factor_gt     0.0296
_refine_ls_wR_factor_ref     0.0848
_refine_ls_goodness_of_fit_ref     1.073
_refine_ls_restrained_S_all     1.073
_refine_ls_number_reflns     3985
_refine_ls_number_parameters     227
_refine_ls_number_restraints     0
_refine_ls_hydrogen_treatment     constr
_refine_ls_weighting_scheme     calc
_refine_ls_weighting_details
         'calc w=1/[\s^2^(Fo^2^)+(0.0444P)^2^+0.0884P] where P=(Fo^2^+2Fc^2^)/3'
_refine_ls_shift/su_max     0.001
_refine_diff_density_max     0.254
_refine_diff_density_min     -0.401
_refine_ls_extinction_method     none
loop_
    _atom_type_symbol
    _atom_type_description
    _atom_type_scat_dispersion_real
    _atom_type_scat_dispersion_imag
    _atom_type_scat_source
    C C 0.0033 0.0016 'International Tables Vol C Tables 4.2.6.8 and 6.1.1.4'
    H H 0 0 'International Tables Vol C Tables 4.2.6.8 and 6.1.1.4'
    O O 0.0106 0.006 'International Tables Vol C Tables 4.2.6.8 and 6.1.1.4'
    Cr Cr 0.3209 0.6236 'International Tables Vol C Tables 4.2.6.8 and 6.1.1.4'
_computing_data_collection     'APEX2 (Bruker, 2005)'
_computing_cell_refinement     'SAINT-Plus (Bruker, 2004)'
_computing_data_reduction     'SAINT-Plus and XPREP (Bruker, 2004)'
_computing_structure_solution     'SIR97 (Altomare <i>et al.</i>,  1999)'
_computing_structure_refinement     'SHELXL97 (Sheldrick, 2008)'
_computing_molecular_graphics     'DIAMOND (Brandenburg & Putz, 2005)'
_computing_publication_material     'WinGX (Farrugia, 1999)'
loop_
    _atom_site_type_symbol
    _atom_site_label
    _atom_site_fract_x
    _atom_site_fract_y
    _atom_site_fract_z
    _atom_site_U_iso_or_equiv
    _atom_site_adp_type
    _atom_site_calc_flag
    _atom_site_refinement_flags
    _atom_site_occupancy
    _atom_site_disorder_assembly
    _atom_site_disorder_group
    C C1' 1.01976(18) 0.59116(14) 0.84890(12) 0.0260(3) Uani d . 1 . .
    C C2' 0.9566(2) 0.69062(15) 0.85055(13) 0.0325(4) Uani d . 1 . .
    H H2' 0.8506 0.6988 0.8213 0.039 Uiso calc R 1 . .
    C C2 0.92726(18) 0.49179(14) 0.80339(12) 0.0268(4) Uani d . 1 . .
    H H2 0.9703 0.4553 0.7618 0.032 Uiso calc R 1 . .
    C C3' 1.0487(2) 0.77884(16) 0.89526(14) 0.0385(4) Uani d . 1 . .
    H H3' 1.0052 0.8471 0.8958 0.046 Uiso calc R 1 . .
    C C3 0.92236(18) 0.41073(13) 0.87814(12) 0.0276(4) Uani d . 1 . .
    H H3A 0.8755 0.4443 0.9181 0.033 Uiso calc R 1 . .
    H H3B 1.0257 0.3886 0.923 0.033 Uiso calc R 1 . .
    C C4 0.83175(18) 0.31200(14) 0.82448(12) 0.0272(4) Uani d . 1 . .
    H H4A 0.8908 0.2687 0.798 0.033 Uiso calc R 1 . .
    H H4B 0.8107 0.2663 0.8713 0.033 Uiso calc R 1 . .
    C C4' 1.2029(2) 0.76723(16) 0.93867(13) 0.0380(4) Uani d . 1 . .
    H H4' 1.2654 0.8272 0.9696 0.046 Uiso calc R 1 . .
    C C5' 1.2657(2) 0.66846(16) 0.93694(13) 0.0360(4) Uani d . 1 . .
    H H5' 1.3717 0.6603 0.967 0.043 Uiso calc R 1 . .
    C C5 0.56441(18) 0.27492(13) 0.69612(12) 0.0260(4) Uani d . 1 . .
    H H5 0.5723 0.2037 0.7214 0.031 Uiso calc R 1 . .
    C C6 0.43161(18) 0.30503(13) 0.61485(12) 0.0263(3) Uani d . 1 . .
    H H6 0.3532 0.2541 0.5842 0.032 Uiso calc R 1 . .
    C C6' 1.17553(18) 0.58135(15) 0.89185(12) 0.0295(4) Uani d . 1 . .
    H H6' 1.2201 0.5138 0.89 0.035 Uiso calc R 1 . .
    C C7 0.41667(18) 0.41122(13) 0.57975(11) 0.0247(3) Uani d . 1 . .
    C C8 0.53223(18) 0.48677(13) 0.62755(12) 0.0251(3) Uani d . 1 . .
    H H8 0.5183 0.5606 0.6085 0.03 Uiso calc R 1 . .
    C C9 0.66817(17) 0.45213(14) 0.70352(12) 0.0242(3) Uani d . 1 . .
    C C10 0.68615(17) 0.34612(13) 0.74146(12) 0.0237(3) Uani d . 1 . .
    C C11 0.56076(19) 0.50205(13) 0.85013(13) 0.0269(4) Uani d . 1 . .
    C C12 0.42375(19) 0.32289(14) 0.82151(13) 0.0295(4) Uani d . 1 . .
    C C13 0.29284(19) 0.48252(14) 0.70530(13) 0.0298(4) Uani d . 1 . .
    C C71 0.17072(19) 0.37892(16) 0.45371(13) 0.0335(4) Uani d . 1 . .
    H H71A 0.2029 0.3181 0.4255 0.05 Uiso calc R 1 . .
    H H71B 0.0894 0.4179 0.401 0.05 Uiso calc R 1 . .
    H H71C 0.1349 0.3518 0.5013 0.05 Uiso calc R 1 . .
    O O1 0.61634(16) 0.55726(10) 0.91861(10) 0.0436(4) Uani d . 1 . .
    O O2 0.39278(16) 0.26735(12) 0.87217(10) 0.0486(4) Uani d . 1 . .
    O O3 0.17872(15) 0.52563(12) 0.67906(11) 0.0482(4) Uani d . 1 . .
    O O5 0.77684(12) 0.52853(9) 0.73998(9) 0.0305(3) Uani d . 1 . .
    O O7 0.29490(12) 0.45045(10) 0.50235(8) 0.0303(3) Uani d . 1 . .
    Cr Cr 0.47389(3) 0.413031(19) 0.743218(18) 0.01990(9) Uani d . 1 . .
loop_
    _atom_site_aniso_label
    _atom_site_aniso_U_11
    _atom_site_aniso_U_22
    _atom_site_aniso_U_33
    _atom_site_aniso_U_12
    _atom_site_aniso_U_13
    _atom_site_aniso_U_23
    C1' 0.0229(8) 0.0363(9) 0.0193(8) -0.0040(7) 0.0096(7) 0.0017(7)
    C2' 0.0282(9) 0.0401(10) 0.0317(10) -0.0012(8) 0.0152(8) 0.0017(8)
    C2 0.0198(8) 0.0364(9) 0.0228(8) -0.0006(7) 0.0077(7) 0.0013(7)
    C3' 0.0494(11) 0.0344(10) 0.0391(11) -0.0015(9) 0.0259(10) 0.0000(8)
    C3 0.0239(8) 0.0319(9) 0.0230(8) 0.0030(7) 0.0062(7) 0.0046(7)
    C4 0.0241(8) 0.0281(8) 0.0265(9) 0.0044(7) 0.0079(7) 0.0039(7)
    C4' 0.0444(11) 0.0425(11) 0.0286(10) -0.0176(9) 0.0170(9) -0.0023(8)
    C5' 0.0278(9) 0.0524(12) 0.0263(9) -0.0110(9) 0.0100(8) 0.0034(8)
    C5 0.0286(8) 0.0203(8) 0.0280(9) 0.0025(7) 0.0110(7) -0.0027(6)
    C6 0.0261(8) 0.0254(8) 0.0256(8) -0.0011(7) 0.0092(7) -0.0063(7)
    C6' 0.0248(8) 0.0389(10) 0.0247(9) -0.0013(7) 0.0105(7) 0.0037(7)
    C7 0.0209(8) 0.0331(9) 0.0195(8) 0.0020(7) 0.0081(6) 0.0009(7)
    C8 0.0243(8) 0.0279(8) 0.0232(8) -0.0002(7) 0.0102(7) 0.0061(7)
    C9 0.0211(8) 0.0306(8) 0.0216(8) -0.0023(7) 0.0098(7) 0.0017(7)
    C10 0.0229(8) 0.0258(8) 0.0227(8) 0.0021(6) 0.0101(7) -0.0003(6)
    C11 0.0281(9) 0.0203(8) 0.0292(9) 0.0040(7) 0.0090(7) 0.0041(7)
    C12 0.0291(9) 0.0308(9) 0.0269(9) -0.0074(7) 0.0104(7) -0.0030(7)
    C13 0.0274(9) 0.0331(9) 0.0280(9) -0.0003(7) 0.0108(7) -0.0054(7)
    C71 0.0206(8) 0.0466(11) 0.0286(9) -0.0041(8) 0.0058(7) 0.0003(8)
    O1 0.0546(9) 0.0264(6) 0.0327(7) 0.0063(6) 0.0020(7) -0.0075(6)
    O2 0.0537(9) 0.0537(9) 0.0381(8) -0.0232(7) 0.0195(7) 0.0062(7)
    O3 0.0302(7) 0.0592(9) 0.0495(9) 0.0148(7) 0.0115(7) -0.0084(7)
    O5 0.0203(6) 0.0333(7) 0.0295(6) -0.0058(5) 0.0024(5) 0.0110(5)
    O7 0.0231(6) 0.0369(7) 0.0243(6) -0.0018(5) 0.0037(5) 0.0050(5)
    Cr 0.02079(14) 0.01811(14) 0.02113(14) -0.00032(10) 0.00923(11) 0.00022(10)
_geom_special_details
;
All esds (except the esd in the dihedral angle between two l.s. planes) are
estimated using the full covariance matrix. The cell esds are taken into
account individually in the estimation of esds in distances, angles and
torsion angles; correlations between esds in cell parameters are only used
when they are defined by crystal symmetry. An approximate (isotropic)
treatment of cell esds is used for estimating esds involving l.s. planes.
;
loop_
    _geom_bond_atom_site_label_1
    _geom_bond_atom_site_label_2
    _geom_bond_site_symmetry_2
    _geom_bond_distance
    _geom_bond_publ_flag
    C1' C2' . 1.385(3) ?
    C1' C6' . 1.393(2) ?
    C1' C2 . 1.510(2) ?
    C2' C3' . 1.396(3) ?
    C2' H2' . 0.95 ?
    C2 O5 . 1.4513(19) ?
    C2 C3 . 1.522(2) ?
    C2 H2 . 1 ?
    C3' C4' . 1.381(3) ?
    C3' H3' . 0.95 ?
    C3 C4 . 1.526(2) ?
    C3 H3A . 0.99 ?
    C3 H3B . 0.99 ?
    C4 C10 . 1.505(2) ?
    C4 H4A . 0.99 ?
    C4 H4B . 0.99 ?
    C4' C5' . 1.375(3) ?
    C4' H4' . 0.95 ?
    C5' C6' . 1.378(2) ?
    C5' H5' . 0.95 ?
    C5 C6 . 1.407(2) ?
    C5 C10 . 1.408(2) ?
    C5 Cr . 2.1808(16) ?
    C5 H5 . 0.95 ?
    C6 C7 . 1.401(2) ?
    C6 Cr . 2.2350(16) ?
    C6 H6 . 0.95 ?
    C6' H6' . 0.95 ?
    C7 O7 . 1.3558(19) ?
    C7 C8 . 1.411(2) ?
    C7 Cr . 2.2729(16) ?
    C8 C9 . 1.406(2) ?
    C8 Cr . 2.2424(16) ?
    C8 H8 . 0.95 ?
    C9 O5 . 1.3568(19) ?
    C9 C10 . 1.412(2) ?
    C9 Cr . 2.2838(16) ?
    C10 Cr . 2.2580(16) ?
    C11 O1 . 1.160(2) ?
    C11 Cr . 1.8319(17) ?
    C12 O2 . 1.159(2) ?
    C12 Cr . 1.8344(18) ?
    C13 O3 . 1.151(2) ?
    C13 Cr . 1.8376(18) ?
    C71 O7 . 1.433(2) ?
    C71 H71A . 0.98 ?
    C71 H71B . 0.98 ?
    C71 H71C . 0.98 ?
loop_
    _geom_angle_atom_site_label_1
    _geom_angle_atom_site_label_2
    _geom_angle_atom_site_label_3
    _geom_angle_site_symmetry_1
    _geom_angle_site_symmetry_3
    _geom_angle
    _geom_angle_publ_flag
    C2' C1' C6' . . 118.91(16) ?
    C2' C1' C2 . . 122.96(15) ?
    C6' C1' C2 . . 118.12(15) ?
    C1' C2' C3' . . 120.00(16) ?
    C1' C2' H2' . . 120 ?
    C3' C2' H2' . . 120 ?
    O5 C2 C1' . . 106.96(13) ?
    O5 C2 C3 . . 110.32(13) ?
    C1' C2 C3 . . 113.95(14) ?
    O5 C2 H2 . . 108.5 ?
    C1' C2 H2 . . 108.5 ?
    C3 C2 H2 . . 108.5 ?
    C4' C3' C2' . . 120.27(18) ?
    C4' C3' H3' . . 119.9 ?
    C2' C3' H3' . . 119.9 ?
    C2 C3 C4 . . 109.51(14) ?
    C2 C3 H3A . . 109.8 ?
    C4 C3 H3A . . 109.8 ?
    C2 C3 H3B . . 109.8 ?
    C4 C3 H3B . . 109.8 ?
    H3A C3 H3B . . 108.2 ?
    C10 C4 C3 . . 110.43(13) ?
    C10 C4 H4A . . 109.6 ?
    C3 C4 H4A . . 109.6 ?
    C10 C4 H4B . . 109.6 ?
    C3 C4 H4B . . 109.6 ?
    H4A C4 H4B . . 108.1 ?
    C5' C4' C3' . . 119.72(18) ?
    C5' C4' H4' . . 120.1 ?
    C3' C4' H4' . . 120.1 ?
    C4' C5' C6' . . 120.35(17) ?
    C4' C5' H5' . . 119.8 ?
    C6' C5' H5' . . 119.8 ?
    C6 C5 C10 . . 122.61(15) ?
    C6 C5 Cr . . 73.52(9) ?
    C10 C5 Cr . . 74.51(9) ?
    C6 C5 H5 . . 118.7 ?
    C10 C5 H5 . . 118.7 ?
    Cr C5 H5 . . 125 ?
    C7 C6 C5 . . 119.02(15) ?
    C7 C6 Cr . . 73.38(9) ?
    C5 C6 Cr . . 69.34(9) ?
    C7 C6 H6 . . 120.5 ?
    C5 C6 H6 . . 120.5 ?
    Cr C6 H6 . . 129 ?
    C5' C6' C1' . . 120.73(17) ?
    C5' C6' H6' . . 119.6 ?
    C1' C6' H6' . . 119.6 ?
    O7 C7 C6 . . 124.88(15) ?
    O7 C7 C8 . . 115.21(14) ?
    C6 C7 C8 . . 119.89(14) ?
    O7 C7 Cr . . 130.14(11) ?
    C6 C7 Cr . . 70.42(9) ?
    C8 C7 Cr . . 70.62(9) ?
    C9 C8 C7 . . 119.56(15) ?
    C9 C8 Cr . . 73.51(9) ?
    C7 C8 Cr . . 72.98(9) ?
    C9 C8 H8 . . 120.2 ?
    C7 C8 H8 . . 120.2 ?
    Cr C8 H8 . . 124.9 ?
    O5 C9 C8 . . 115.42(14) ?
    O5 C9 C10 . . 122.93(14) ?
    C8 C9 C10 . . 121.58(15) ?
    O5 C9 Cr . . 130.27(11) ?
    C8 C9 Cr . . 70.31(9) ?
    C10 C9 Cr . . 70.90(9) ?
    C5 C10 C9 . . 116.89(14) ?
    C5 C10 C4 . . 122.62(14) ?
    C9 C10 C4 . . 120.46(14) ?
    C5 C10 Cr . . 68.55(9) ?
    C9 C10 Cr . . 72.88(9) ?
    C4 C10 Cr . . 130.77(11) ?
    O1 C11 Cr . . 179.12(15) ?
    O2 C12 Cr . . 178.82(16) ?
    O3 C13 Cr . . 178.24(16) ?
    O7 C71 H71A . . 109.5 ?
    O7 C71 H71B . . 109.5 ?
    H71A C71 H71B . . 109.5 ?
    O7 C71 H71C . . 109.5 ?
    H71A C71 H71C . . 109.5 ?
    H71B C71 H71C . . 109.5 ?
    C9 O5 C2 . . 117.07(12) ?
    C7 O7 C71 . . 117.83(13) ?
    C11 Cr C12 . . 87.55(7) ?
    C11 Cr C13 . . 91.11(7) ?
    C12 Cr C13 . . 89.65(8) ?
    C11 Cr C5 . . 130.80(7) ?
    C12 Cr C5 . . 89.36(7) ?
    C13 Cr C5 . . 137.98(7) ?
    C11 Cr C6 . . 164.20(7) ?
    C12 Cr C6 . . 100.73(7) ?
    C13 Cr C6 . . 102.28(7) ?
    C5 Cr C6 . . 37.14(6) ?
    C11 Cr C8 . . 104.82(7) ?
    C12 Cr C8 . . 166.28(7) ?
    C13 Cr C8 . . 95.93(7) ?
    C5 Cr C8 . . 78.10(6) ?
    C6 Cr C8 . . 65.85(6) ?
    C11 Cr C10 . . 98.15(7) ?
    C12 Cr C10 . . 106.65(7) ?
    C13 Cr C10 . . 161.49(7) ?
    C5 Cr C10 . . 36.94(6) ?
    C6 Cr C10 . . 66.68(6) ?
    C8 Cr C10 . . 66.26(6) ?
    C11 Cr C7 . . 139.56(7) ?
    C12 Cr C7 . . 132.48(7) ?
    C13 Cr C7 . . 84.71(7) ?
    C5 Cr C7 . . 65.78(6) ?
    C6 Cr C7 . . 36.20(6) ?
    C8 Cr C7 . . 36.40(6) ?
    C10 Cr C7 . . 77.84(6) ?
    C11 Cr C9 . . 88.31(7) ?
    C12 Cr C9 . . 141.22(7) ?
    C13 Cr C9 . . 128.98(7) ?
    C5 Cr C9 . . 65.09(6) ?
    C6 Cr C9 . . 76.78(6) ?
    C8 Cr C9 . . 36.18(6) ?
    C10 Cr C9 . . 36.22(6) ?
    C7 Cr C9 . . 64.57(6) ?
loop_
    _geom_torsion_atom_site_label_1
    _geom_torsion_atom_site_label_2
    _geom_torsion_atom_site_label_3
    _geom_torsion_atom_site_label_4
    _geom_torsion_site_symmetry_1
    _geom_torsion_site_symmetry_2
    _geom_torsion_site_symmetry_3
    _geom_torsion_site_symmetry_4
    _geom_torsion
    _geom_torsion_publ_flag
    C6' C1' C2' C3' . . . . -0.4(3) ?
    C2 C1' C2' C3' . . . . 178.97(16) ?
    C2' C1' C2 O5 . . . . 17.3(2) ?
    C6' C1' C2 O5 . . . . -163.39(14) ?
    C2' C1' C2 C3 . . . . -104.93(18) ?
    C6' C1' C2 C3 . . . . 74.42(19) ?
    C1' C2' C3' C4' . . . . -0.5(3) ?
    O5 C2 C3 C4 . . . . 61.99(17) ?
    C1' C2 C3 C4 . . . . -177.69(14) ?
    C2 C3 C4 C10 . . . . -47.68(18) ?
    C2' C3' C4' C5' . . . . 0.6(3) ?
    C3' C4' C5' C6' . . . . 0.3(3) ?
    C10 C5 C6 C7 . . . . -2.7(2) ?
    Cr C5 C6 C7 . . . . 56.02(14) ?
    C10 C5 C6 Cr . . . . -58.68(14) ?
    C4' C5' C6' C1' . . . . -1.2(3) ?
    C2' C1' C6' C5' . . . . 1.2(3) ?
    C2 C1' C6' C5' . . . . -178.16(16) ?
    C5 C6 C7 O7 . . . . -179.96(15) ?
    Cr C6 C7 O7 . . . . -125.88(16) ?
    C5 C6 C7 C8 . . . . -1.7(2) ?
    Cr C6 C7 C8 . . . . 52.36(14) ?
    C5 C6 C7 Cr . . . . -54.07(13) ?
    O7 C7 C8 C9 . . . . -174.85(14) ?
    C6 C7 C8 C9 . . . . 6.7(2) ?
    Cr C7 C8 C9 . . . . 59.01(14) ?
    O7 C7 C8 Cr . . . . 126.14(13) ?
    C6 C7 C8 Cr . . . . -52.27(14) ?
    C7 C8 C9 O5 . . . . 175.10(14) ?
    Cr C8 C9 O5 . . . . -126.16(14) ?
    C7 C8 C9 C10 . . . . -7.7(2) ?
    Cr C8 C9 C10 . . . . 51.09(14) ?
    C7 C8 C9 Cr . . . . -58.74(14) ?
    C6 C5 C10 C9 . . . . 1.9(2) ?
    Cr C5 C10 C9 . . . . -56.37(13) ?
    C6 C5 C10 C4 . . . . -176.23(15) ?
    Cr C5 C10 C4 . . . . 125.55(15) ?
    C6 C5 C10 Cr . . . . 58.22(14) ?
    O5 C9 C10 C5 . . . . -179.62(15) ?
    C8 C9 C10 C5 . . . . 3.3(2) ?
    Cr C9 C10 C5 . . . . 54.18(13) ?
    O5 C9 C10 C4 . . . . -1.5(2) ?
    C8 C9 C10 C4 . . . . -178.53(15) ?
    Cr C9 C10 C4 . . . . -127.70(15) ?
    O5 C9 C10 Cr . . . . 126.20(16) ?
    C8 C9 C10 Cr . . . . -50.83(14) ?
    C3 C4 C10 C5 . . . . -163.05(15) ?
    C3 C4 C10 C9 . . . . 18.9(2) ?
    C3 C4 C10 Cr . . . . -74.28(18) ?
    C8 C9 O5 C2 . . . . -167.67(14) ?
    C10 C9 O5 C2 . . . . 15.1(2) ?
    Cr C9 O5 C2 . . . . 107.28(16) ?
    C1' C2 O5 C9 . . . . -169.74(13) ?
    C3 C2 O5 C9 . . . . -45.31(19) ?
    C6 C7 O7 C71 . . . . 1.2(2) ?
    C8 C7 O7 C71 . . . . -177.07(14) ?
    Cr C7 O7 C71 . . . . -91.82(17) ?
    C6 C5 Cr C11 . . . . -164.93(10) ?
    C10 C5 Cr C11 . . . . -33.24(13) ?
    C6 C5 Cr C12 . . . . 108.86(11) ?
    C10 C5 Cr C12 . . . . -119.45(10) ?
    C6 C5 Cr C13 . . . . 20.10(15) ?
    C10 C5 Cr C13 . . . . 151.78(11) ?
    C10 C5 Cr C6 . . . . 131.69(15) ?
    C6 C5 Cr C8 . . . . -65.53(10) ?
    C10 C5 Cr C8 . . . . 66.16(10) ?
    C6 C5 Cr C10 . . . . -131.69(15) ?
    C6 C5 Cr C7 . . . . -29.35(10) ?
    C10 C5 Cr C7 . . . . 102.34(10) ?
    C6 C5 Cr C9 . . . . -101.28(11) ?
    C10 C5 Cr C9 . . . . 30.41(9) ?
    C7 C6 Cr C11 . . . . -84.6(3) ?
    C5 C6 Cr C11 . . . . 46.3(3) ?
    C7 C6 Cr C12 . . . . 154.79(10) ?
    C5 C6 Cr C12 . . . . -74.38(11) ?
    C7 C6 Cr C13 . . . . 62.79(11) ?
    C5 C6 Cr C13 . . . . -166.38(11) ?
    C7 C6 Cr C5 . . . . -130.82(15) ?
    C7 C6 Cr C8 . . . . -28.25(9) ?
    C5 C6 Cr C8 . . . . 102.57(11) ?
    C7 C6 Cr C10 . . . . -101.56(10) ?
    C5 C6 Cr C10 . . . . 29.26(9) ?
    C5 C6 Cr C7 . . . . 130.82(15) ?
    C7 C6 Cr C9 . . . . -64.80(10) ?
    C5 C6 Cr C9 . . . . 66.02(10) ?
    C9 C8 Cr C11 . . . . 65.59(11) ?
    C7 C8 Cr C11 . . . . -165.45(10) ?
    C9 C8 Cr C12 . . . . -88.2(3) ?
    C7 C8 Cr C12 . . . . 40.8(3) ?
    C9 C8 Cr C13 . . . . 158.32(10) ?
    C7 C8 Cr C13 . . . . -72.72(10) ?
    C9 C8 Cr C5 . . . . -63.83(10) ?
    C7 C8 Cr C5 . . . . 65.13(10) ?
    C9 C8 Cr C6 . . . . -100.86(11) ?
    C7 C8 Cr C6 . . . . 28.10(9) ?
    C9 C8 Cr C10 . . . . -26.92(10) ?
    C7 C8 Cr C10 . . . . 102.04(10) ?
    C9 C8 Cr C7 . . . . -128.96(15) ?
    C7 C8 Cr C9 . . . . 128.96(15) ?
    C5 C10 Cr C11 . . . . 155.21(10) ?
    C9 C10 Cr C11 . . . . -75.77(10) ?
    C4 C10 Cr C11 . . . . 40.00(16) ?
    C5 C10 Cr C12 . . . . 65.34(11) ?
    C9 C10 Cr C12 . . . . -165.64(10) ?
    C4 C10 Cr C12 . . . . -49.87(16) ?
    C5 C10 Cr C13 . . . . -85.5(2) ?
    C9 C10 Cr C13 . . . . 43.5(3) ?
    C4 C10 Cr C13 . . . . 159.3(2) ?
    C9 C10 Cr C5 . . . . 129.02(14) ?
    C4 C10 Cr C5 . . . . -115.21(18) ?
    C5 C10 Cr C6 . . . . -29.40(9) ?
    C9 C10 Cr C6 . . . . 99.61(10) ?
    C4 C10 Cr C6 . . . . -144.62(16) ?
    C5 C10 Cr C8 . . . . -102.12(10) ?
    C9 C10 Cr C8 . . . . 26.90(9) ?
    C4 C10 Cr C8 . . . . 142.67(16) ?
    C5 C10 Cr C7 . . . . -65.70(10) ?
    C9 C10 Cr C7 . . . . 63.32(10) ?
    C4 C10 Cr C7 . . . . 179.09(16) ?
    C5 C10 Cr C9 . . . . -129.02(14) ?
    C4 C10 Cr C9 . . . . 115.77(18) ?
    O7 C7 Cr C11 . . . . -85.11(17) ?
    C6 C7 Cr C11 . . . . 155.29(11) ?
    C8 C7 Cr C11 . . . . 21.99(14) ?
    O7 C7 Cr C12 . . . . 85.04(17) ?
    C6 C7 Cr C12 . . . . -34.57(13) ?
    C8 C7 Cr C12 . . . . -167.87(11) ?
    O7 C7 Cr C13 . . . . 0.38(15) ?
    C6 C7 Cr C13 . . . . -119.22(11) ?
    C8 C7 Cr C13 . . . . 107.48(11) ?
    O7 C7 Cr C5 . . . . 149.67(16) ?
    C6 C7 Cr C5 . . . . 30.06(9) ?
    C8 C7 Cr C5 . . . . -103.24(10) ?
    O7 C7 Cr C6 . . . . 119.60(19) ?
    C8 C7 Cr C6 . . . . -133.30(14) ?
    O7 C7 Cr C8 . . . . -107.10(18) ?
    C6 C7 Cr C8 . . . . 133.30(14) ?
    O7 C7 Cr C10 . . . . -173.42(16) ?
    C6 C7 Cr C10 . . . . 66.97(10) ?
    C8 C7 Cr C10 . . . . -66.33(10) ?
    O7 C7 Cr C9 . . . . -137.65(16) ?
    C6 C7 Cr C9 . . . . 102.75(10) ?
    C8 C7 Cr C9 . . . . -30.55(9) ?
    O5 C9 Cr C11 . . . . -11.15(14) ?
    C8 C9 Cr C11 . . . . -118.27(11) ?
    C10 C9 Cr C11 . . . . 106.27(10) ?
    O5 C9 Cr C12 . . . . -95.13(17) ?
    C8 C9 Cr C12 . . . . 157.75(12) ?
    C10 C9 Cr C12 . . . . 22.30(15) ?
    O5 C9 Cr C13 . . . . 78.91(16) ?
    C8 C9 Cr C13 . . . . -28.21(13) ?
    C10 C9 Cr C13 . . . . -163.67(10) ?
    O5 C9 Cr C5 . . . . -148.41(16) ?
    C8 C9 Cr C5 . . . . 104.47(11) ?
    C10 C9 Cr C5 . . . . -30.99(9) ?
    O5 C9 Cr C6 . . . . 174.13(15) ?
    C8 C9 Cr C6 . . . . 67.01(10) ?
    C10 C9 Cr C6 . . . . -68.45(10) ?
    O5 C9 Cr C8 . . . . 107.12(18) ?
    C10 C9 Cr C8 . . . . -135.45(15) ?
    O5 C9 Cr C10 . . . . -117.42(18) ?
    C8 C9 Cr C10 . . . . 135.45(15) ?
    O5 C9 Cr C7 . . . . 137.85(16) ?
    C8 C9 Cr C7 . . . . 30.73(10) ?
    C10 C9 Cr C7 . . . . -104.73(10) ?
