# Supplementary material for: Racemic tricarbon­yl(η6-7-meth­oxy­flavan)chromium(0)
Source: Acta Crystallogr Sect E Struct Rep Online. 2010 Jul 10;66(Pt 8):m907–8. doi: 10.1107/S1600536810024992 (PMC3007425; doi:10.1107/S1600536810024992)
Supplement: Supplementary file 2 [file e-66-0m907-Isup2.hkl]

#
# h,k,l, Fc-squared, Fo-squared, sigma(Fo-squared) and status flag
#
data_I
_shelx_title ' 9m_ivr6_0a in P2(1)/c'
_shelx_refln_list_code          4
_shelx_F_calc_maximum      215.63
_exptl_crystal_F_000       776.00
_reflns_d_resolution_high  0.7570
 
loop_
 _symmetry_equiv_pos_as_xyz
 'x, y, z'
 '-x, y+1/2, -z+1/2'
 '-x, -y, -z'
 'x, -y-1/2, z-1/2'
 
_cell_length_a     9.8422
_cell_length_b    12.3850
_cell_length_c    15.0146
_cell_angle_alpha  90.000
_cell_angle_beta  115.171
_cell_angle_gamma  90.000
 
_shelx_F_squared_multiplier     1.000
 
loop_
 _refln_index_h
 _refln_index_k
 _refln_index_l
 _refln_F_squared_calc
 _refln_F_squared_meas
 _refln_F_squared_sigma
 _refln_observed_status
   1   0   0    14703.91    12627.68    105.10 o
   2   0   0     4929.93     4850.42     47.88 o
   3   0   0     4723.35     4527.27     76.47 o
   4   0   0     2181.41     2080.07     74.61 o
   5   0   0      147.37      204.26     11.37 o
   6   0   0      257.03      253.91     14.21 o
   7   0   0       19.56       24.74      6.83 o
   8   0   0     1839.96     1711.30     56.56 o
   9   0   0      192.96      191.86     13.80 o
  10   0   0        0.24       -2.22      5.00 o
  11   0   0       52.17       32.98     15.69 o
   1   1   0      663.00      633.06      8.14 o
   2   1   0     7902.87     7944.66     69.62 o
   3   1   0     4826.45     4870.89     47.70 o
   4   1   0     1862.64     1897.76     20.68 o
   5   1   0      448.42      430.01     10.31 o
   6   1   0      241.51      262.72      9.21 o
   7   1   0        4.73        3.22      3.21 o
   8   1   0       35.04       36.26      5.33 o
   9   1   0      156.97      160.24      9.07 o
  10   1   0       29.71       38.42      6.14 o
  11   1   0      119.89      127.97     13.46 o
   0   2   0    11247.16    10835.01    247.79 o
   1   2   0     1600.73     1677.33     18.28 o
   2   2   0       55.66       63.67      2.67 o
   3   2   0      981.33      980.78     10.33 o
   4   2   0     1704.50     1684.75     17.57 o
   5   2   0     1983.85     2040.51     24.54 o
   6   2   0      672.79      632.07     13.64 o
   7   2   0      288.30      307.46     10.89 o
   8   2   0        6.30       11.68      4.12 o
   9   2   0        0.06        1.24      3.83 o
  10   2   0       52.29       54.66      7.68 o
  11   2   0       57.56       89.69     10.65 o
   1   3   0     2020.37     2114.11     14.68 o
   2   3   0     1762.80     1853.39     12.99 o
   3   3   0       41.51       38.95      2.36 o
   4   3   0     3309.89     3338.81     43.45 o
   5   3   0     2401.04     2357.09     32.02 o
   6   3   0     1968.46     1948.21     23.51 o
   7   3   0      586.83      605.35     14.59 o
   8   3   0      586.36      598.28     15.78 o
   9   3   0      433.86      494.33     15.55 o
  10   3   0      372.20      397.52     17.47 o
  11   3   0      413.79      448.34     37.04 o
   0   4   0     3443.07     3734.72     35.97 o
   1   4   0        2.10        6.96      1.74 o
   2   4   0     1529.06     1483.23     20.38 o
   3   4   0      152.03      106.76      4.06 o
   4   4   0      313.29      305.27      9.14 o
   5   4   0      881.21      885.15     15.02 o
   6   4   0      922.22      903.13     16.28 o
   7   4   0        4.14        2.34      3.23 o
   8   4   0      299.41      292.63     11.43 o
   9   4   0       62.54       53.76      7.83 o
  10   4   0        4.04        0.19      4.95 o
  11   4   0        4.73        3.51      9.09 o
   1   5   0      934.37     1016.63     14.80 o
   2   5   0     6104.07     6437.44     69.44 o
   3   5   0      301.88      419.10     10.06 o
   4   5   0      190.13      226.86      7.41 o
   5   5   0      153.94      135.53      7.42 o
   6   5   0      627.96      637.65     15.61 o
   7   5   0      216.03      217.92     10.54 o
   8   5   0        1.65        3.10      3.50 o
   9   5   0       88.86      108.60     11.64 o
  10   5   0       68.53       70.07     14.31 o
  11   5   0      312.93      359.66     28.01 o
   0   6   0     2483.15     2294.49     34.26 o
   1   6   0     2340.72     2065.68     23.08 o
   2   6   0     5364.63     5335.22     46.79 o
   3   6   0      984.96      923.61     18.87 o
   4   6   0      250.32      222.34      8.70 o
   5   6   0       65.14       80.92      7.41 o
   6   6   0      470.62      475.10     13.97 o
   7   6   0      441.34      475.19     15.20 o
   8   6   0      261.70      252.42     17.49 o
   9   6   0       15.08        1.16      7.54 o
  10   6   0       50.87       35.26     12.22 o
   1   7   0        3.48        5.94      2.84 o
   2   7   0       33.41       49.38      4.80 o
   3   7   0      129.14      116.40      5.79 o
   4   7   0      648.99      641.32     12.98 o
   5   7   0      177.97      181.26     10.62 o
   6   7   0      537.92      524.79     17.84 o
   7   7   0      531.02      442.18     25.58 o
   8   7   0      235.80      219.17     20.19 o
   9   7   0      323.95      321.63     35.40 o
  10   7   0      580.04      571.19     33.84 o
   0   8   0     1156.81     1177.46     33.18 o
   1   8   0      432.35      471.05     13.34 o
   2   8   0       77.86       85.25      6.51 o
   3   8   0       48.26       60.58      5.89 o
   4   8   0       10.71       14.50      3.48 o
   5   8   0       18.87       19.66      4.54 o
   6   8   0       53.61       55.90      7.45 o
   7   8   0        8.24        6.42      7.53 o
   8   8   0        8.18       -0.21      7.15 o
   9   8   0       17.52       12.28      9.47 o
  10   8   0        5.55        5.70      9.78 o
   1   9   0        0.62        1.51      3.13 o
   2   9   0     1028.58      999.67     20.35 o
   3   9   0     1455.29     1410.57     27.93 o
   4   9   0      688.92      697.83     14.91 o
   5   9   0      908.04      953.40     23.86 o
   6   9   0      885.57      885.88     39.10 o
   7   9   0      760.10      711.11     34.41 o
   8   9   0      664.88      660.66     34.97 o
   9   9   0      288.11      273.01     25.02 o
   0  10   0     1401.30     1382.26     35.50 o
   1  10   0      121.72      129.10      8.91 o
   2  10   0     3470.44     3446.28     54.98 o
   3  10   0     1788.70     1725.71     28.40 o
   4  10   0      432.04      450.96     17.73 o
   5  10   0       26.26       40.17      6.19 o
   6  10   0        3.47       -0.78      4.66 o
   7  10   0        1.34       -1.03      6.52 o
   8  10   0       34.07       16.65     10.35 o
   9  10   0       13.09       10.98     10.35 o
   1  11   0       91.27       89.38      8.28 o
   2  11   0       32.36       44.61      6.65 o
   3  11   0      463.26      459.88     16.12 o
   4  11   0      120.25      121.87      9.34 o
   5  11   0        3.97        1.01      4.99 o
   6  11   0        8.52        2.06      7.22 o
   7  11   0        5.59        0.05      6.92 o
   8  11   0       24.10       28.02     12.07 o
   0  12   0     1593.95     1577.09     42.64 o
   1  12   0      911.35      963.71     23.78 o
   2  12   0     1543.58     1595.56     50.28 o
   3  12   0      718.03      724.36     21.08 o
   4  12   0      436.99      448.64     26.39 o
   5  12   0      267.33      313.57     24.74 o
   6  12   0        5.34       -0.27      7.62 o
   7  12   0       10.78        4.66      8.96 o
   1  13   0        0.70        0.74      4.32 o
   2  13   0      206.62      202.87     12.64 o
   3  13   0       66.77       74.11      8.77 o
   4  13   0      187.66      172.61     14.56 o
   5  13   0      221.97      196.30     21.40 o
   6  13   0      169.13      148.43     20.10 o
   7  13   0       89.95      106.83     19.05 o
   0  14   0       30.98       30.52     10.66 o
   1  14   0       67.79       71.69      9.33 o
   2  14   0      206.47      220.15     13.97 o
   3  14   0        5.34        4.51      6.44 o
   4  14   0        0.21        0.27      8.01 o
   5  14   0       50.03       46.03     13.62 o
   6  14   0        1.70        1.40     10.09 o
   1  15   0       13.81        9.56      6.25 o
   2  15   0       45.58       65.34     11.48 o
   3  15   0       15.28       13.41     10.38 o
   4  15   0      128.57      159.16     21.04 o
   0  16   0      239.23      268.94     23.56 o
   1  16   0       82.63       66.72     12.20 o
   2  16   0      104.41       91.98     17.32 o
 -12   1   1       13.93       15.28     14.88 o
 -11   1   1      421.03      420.54     18.77 o
 -10   1   1      326.63      363.20     13.33 o
  -9   1   1      498.80      482.57     14.09 o
  -8   1   1       69.55       76.74      6.20 o
  -7   1   1     2098.11     2045.00     31.58 o
  -6   1   1      646.79      609.06     13.15 o
  -5   1   1       45.07       81.75      4.94 o
  -4   1   1     1373.27     1450.24     15.88 o
  -3   1   1      499.75      546.14      7.65 o
  -2   1   1     2987.44     3076.11     26.22 o
  -1   1   1     4215.92     4170.05     24.21 o
   0   1   1      107.16      117.63      1.90 o
   1   1   1      290.32      303.59      4.39 o
   2   1   1      202.65      232.73      4.49 o
   3   1   1      275.78      272.01      6.28 o
   4   1   1     4823.67     4851.65     34.16 o
   5   1   1     1168.94     1133.00     18.47 o
   6   1   1     2725.12     2725.29     31.45 o
   7   1   1      269.79      265.88     10.30 o
   8   1   1      153.18      136.44      9.68 o
   9   1   1      387.65      400.74     14.77 o
  10   1   1      689.96      715.19     20.99 o
  11   1   1      622.77      726.10     35.55 o
 -11   2   1       12.18        4.22      5.74 o
 -10   2   1       61.99       63.13      6.82 o
  -9   2   1      135.48      132.08      8.25 o
  -8   2   1      423.74      412.49     13.07 o
  -7   2   1      179.28      181.22      8.48 o
  -6   2   1     1035.79     1040.32     17.00 o
  -5   2   1     3621.42     3702.00     57.73 o
  -4   2   1     1057.85      930.37     12.81 o
  -3   2   1      870.60      820.17      9.17 o
  -2   2   1     2639.38     2712.77     23.26 o
  -1   2   1    36016.82    30174.11    276.88 o
   0   2   1    13082.03    12775.97     59.51 o
   1   2   1     4261.93     4495.96     51.16 o
   2   2   1    11193.61    10938.03     56.57 o
   3   2   1     2273.30     1985.70     31.73 o
   4   2   1      163.78       97.45      4.88 o
   5   2   1     2075.86     2053.77     22.22 o
   6   2   1       12.43       20.60      3.88 o
   7   2   1        2.73        4.24      3.29 o
   8   2   1        6.36        3.11      3.50 o
   9   2   1       11.94       15.27      4.86 o
  10   2   1       43.99       57.96      8.13 o
  11   2   1       26.46       21.92      8.40 o
 -11   3   1       33.89       39.23     10.06 o
 -10   3   1       26.98       22.38      6.53 o
  -9   3   1      184.54      184.64     10.11 o
  -8   3   1      794.28      798.71     17.82 o
  -7   3   1      645.48      611.90     15.78 o
  -6   3   1       57.52       68.25      5.29 o
  -5   3   1     3485.05     3788.45     53.53 o
  -4   3   1     2021.17     2185.53     23.47 o
  -3   3   1      653.89      681.11      8.92 o
  -2   3   1      757.78      776.12     11.20 o
  -1   3   1        5.93       16.88      1.93 o
   0   3   1      436.92      486.86      6.57 o
   1   3   1       99.86      108.92      3.74 o
   2   3   1     5919.22     6168.37     74.39 o
   3   3   1     2584.05     2852.34     43.95 o
   4   3   1       16.58       19.76      2.94 o
   5   3   1      312.98      370.85      9.73 o
   6   3   1       58.42       60.49      5.23 o
   7   3   1      194.90      180.79      8.79 o
   8   3   1      275.20      256.29     11.04 o
   9   3   1        2.06       -2.57      4.16 o
  10   3   1       60.64       66.99      9.16 o
  11   3   1        9.35       15.26     10.09 o
 -11   4   1        9.43        2.97      7.03 o
 -10   4   1       42.92       30.83      8.31 o
  -9   4   1       26.82       19.94      5.08 o
  -8   4   1       18.97       21.57      4.57 o
  -7   4   1     1131.57     1107.18     19.31 o
  -6   4   1      284.85      318.58      9.91 o
  -5   4   1     7954.95     7961.64    167.14 o
  -4   4   1      477.02      398.41      9.05 o
  -3   4   1      529.61      479.73     11.69 o
  -2   4   1     2195.95     2101.73     22.47 o
  -1   4   1     3756.83     3771.07     39.59 o
   0   4   1       31.45       57.12      3.77 o
   1   4   1      598.97      547.28      8.33 o
   2   4   1     7049.17     7176.31     81.11 o
   3   4   1       21.07        5.51      2.01 o
   4   4   1     3879.16     3914.86     59.09 o
   5   4   1     2557.89     2518.22     24.49 o
   6   4   1      160.22      152.29      7.49 o
   7   4   1       78.78       76.07      6.24 o
   8   4   1      367.80      303.67     14.00 o
   9   4   1      155.17      139.94     11.09 o
  10   4   1        6.56        9.98      6.02 o
  11   4   1       36.76       33.18     12.80 o
 -11   5   1      123.08      141.88     19.32 o
 -10   5   1      300.20      309.90     40.42 o
  -9   5   1      640.03      700.35     24.55 o
  -8   5   1      762.23      756.54     19.51 o
  -7   5   1     2765.75     2752.18     82.50 o
  -6   5   1      773.11      760.83     16.87 o
  -5   5   1     3220.64     3213.59     38.96 o
  -4   5   1     2341.16     2344.64     29.96 o
  -3   5   1     1624.70     1776.48     19.79 o
  -2   5   1        4.80       10.66      2.56 o
  -1   5   1       17.78       24.59      3.37 o
   0   5   1       56.59       74.15      4.65 o
   1   5   1     1541.89     1701.92     16.86 o
   2   5   1      134.28      207.96      5.56 o
   3   5   1     1550.37     1617.57     25.08 o
   4   5   1      633.39      640.25     10.99 o
   5   5   1     2162.45     2184.46     39.71 o
   6   5   1      117.33      109.19      6.64 o
   7   5   1     1402.00     1378.76     24.34 o
   8   5   1      947.80      916.97     23.29 o
   9   5   1      976.63      986.83     25.91 o
  10   5   1      105.69      149.45     18.75 o
 -11   6   1       13.20        6.03      9.67 o
 -10   6   1       58.35       49.65     13.17 o
  -9   6   1       27.26       27.25     10.23 o
  -8   6   1       82.74       80.72      7.74 o
  -7   6   1      415.32      391.36     13.75 o
  -6   6   1      537.07      502.25     30.50 o
  -5   6   1      104.25      114.17      7.56 o
  -4   6   1     1026.48     1098.95     16.08 o
  -3   6   1     2067.11     2110.52     33.44 o
  -2   6   1      334.76      380.51     10.34 o
  -1   6   1       16.30       10.58      2.79 o
   0   6   1       83.45      115.40      6.13 o
   1   6   1      573.64      693.91     13.50 o
   2   6   1      104.26      127.16      6.52 o
   3   6   1      136.45      176.80      6.91 o
   4   6   1        0.09        1.57      2.80 o
   5   6   1        2.03        6.84      3.28 o
   6   6   1      424.93      441.63     13.57 o
   7   6   1      102.27      102.18     10.39 o
   8   6   1       81.82       84.87     10.55 o
   9   6   1        5.68        8.64      6.59 o
  10   6   1        0.68        6.00      9.85 o
 -10   7   1      147.11      163.94     20.26 o
  -9   7   1      594.29      593.53     32.39 o
  -8   7   1     1243.65     1142.92     41.67 o
  -7   7   1     1049.07     1065.40     46.81 o
  -6   7   1     1623.14     1679.22     53.64 o
  -5   7   1      454.83      461.85     11.91 o
  -4   7   1      317.60      327.86      9.69 o
  -3   7   1      838.75      833.96     16.50 o
  -2   7   1      475.85      468.87     12.34 o
  -1   7   1       54.16       67.58      7.08 o
   0   7   1        4.83       -1.31      2.14 o
   1   7   1      295.38      343.29     10.65 o
   2   7   1      630.53      601.44     13.80 o
   3   7   1      342.70      344.59      9.04 o
   4   7   1     1818.52     1785.47     69.21 o
   5   7   1     1362.01     1415.91     38.70 o
   6   7   1      108.54      101.61     13.45 o
   7   7   1      188.60      194.33     18.49 o
   8   7   1      235.99      251.86     16.38 o
   9   7   1       52.46       54.07     13.64 o
  10   7   1      126.67      139.33     19.53 o
 -10   8   1       18.21       23.96     11.62 o
  -9   8   1        0.05        4.82      8.21 o
  -8   8   1       71.21       61.86     13.33 o
  -7   8   1      595.49      485.64     19.22 o
  -6   8   1       11.02       15.64      4.48 o
  -5   8   1        2.08        1.33      2.81 o
  -4   8   1     2005.51     2059.80     45.09 o
  -3   8   1     6140.25     6081.01    107.17 o
  -2   8   1     1312.43     1334.10     22.82 o
  -1   8   1     1818.32     1763.30     25.03 o
   0   8   1     3797.81     3582.68     35.40 o
   1   8   1     2524.95     2366.95     28.84 o
   2   8   1     1632.37     1541.73     23.51 o
   3   8   1     1689.49     1700.88     26.76 o
   4   8   1      121.44      146.18      7.14 o
   5   8   1       12.04       13.97      3.96 o
   6   8   1        8.72       -3.43      5.54 o
   7   8   1      195.77      191.19     19.00 o
   8   8   1       14.35       10.66      9.45 o
   9   8   1        9.22       13.57     10.02 o
 -10   9   1       21.34       13.05     10.38 o
  -9   9   1        6.95       -2.63      7.95 o
  -8   9   1        0.13        2.12      7.72 o
  -7   9   1       11.87        4.67      7.04 o
  -6   9   1        0.33        1.91      3.77 o
  -5   9   1       43.84       48.02      6.14 o
  -4   9   1       90.07       79.47      6.16 o
  -3   9   1      566.75      557.87     15.68 o
  -2   9   1      152.27      159.30      9.05 o
  -1   9   1       34.56       38.01      5.39 o
   0   9   1      190.45      186.61      9.52 o
   1   9   1       75.46       65.13      6.27 o
   2   9   1      247.04      244.06     10.72 o
   3   9   1        0.22        0.92      2.69 o
   4   9   1      217.26      234.03     10.63 o
   5   9   1      925.10      826.95     25.42 o
   6   9   1        0.11       -1.22      4.52 o
   7   9   1       28.02       18.30     11.87 o
   8   9   1        2.20       -1.86      6.96 o
   9   9   1      175.12      133.68     19.32 o
  -9  10   1       13.69       11.27     10.35 o
  -8  10   1        3.05       10.26      9.05 o
  -7  10   1      160.39      144.16     18.05 o
  -6  10   1       81.27       95.15     14.78 o
  -5  10   1      228.55      228.63     11.65 o
  -4  10   1      602.09      622.43     20.20 o
  -3  10   1     2064.52     2012.04     30.64 o
  -2  10   1      105.74      119.27      8.68 o
  -1  10   1     1431.25     1465.72     26.00 o
   0  10   1      473.50      490.77     15.61 o
   1  10   1      173.58      179.50     10.19 o
   2  10   1      210.91      217.12     11.21 o
   3  10   1      887.22      896.35     20.57 o
   4  10   1       58.05       71.44      7.17 o
   5  10   1        2.97       -0.14      4.84 o
   6  10   1      118.56      120.19     12.08 o
   7  10   1       15.67       17.93      9.81 o
   8  10   1        5.64       13.58      9.74 o
   9  10   1        4.37        2.01      9.67 o
  -8  11   1        9.21       10.96     10.23 o
  -7  11   1      426.31      404.56     28.12 o
  -6  11   1      674.33      650.17     33.42 o
  -5  11   1      572.76      561.16     26.71 o
  -4  11   1      915.08      911.53     22.20 o
  -3  11   1      123.39      142.14      9.80 o
  -2  11   1      322.52      330.83     13.91 o
  -1  11   1       22.20       25.23      5.78 o
   0  11   1      368.34      393.01     14.98 o
   1  11   1     1228.36     1163.74     38.20 o
   2  11   1      964.27      961.93     22.55 o
   3  11   1      128.41      138.86      9.83 o
   4  11   1      147.68      162.12     13.22 o
   5  11   1      260.21      248.36     16.19 o
   6  11   1      251.32      253.06     22.60 o
   7  11   1      407.64      445.63     30.55 o
   8  11   1      550.91      562.90     35.55 o
  -8  12   1        0.35       -0.40      8.53 o
  -7  12   1       24.76       20.12     10.93 o
  -6  12   1       61.46       41.55     12.79 o
  -5  12   1      116.46      132.71     17.57 o
  -4  12   1       39.06       45.66      7.26 o
  -3  12   1      392.02      366.34     15.51 o
  -2  12   1      239.82      216.41     12.20 o
  -1  12   1      573.81      558.49     18.56 o
   0  12   1        3.41       11.16      5.17 o
   1  12   1       19.08       13.02      5.48 o
   2  12   1       62.37       66.50      8.05 o
   3  12   1       10.55        6.17      4.53 o
   4  12   1       15.88        9.07      6.44 o
   5  12   1      122.19       79.73     11.24 o
   6  12   1       53.54       62.99     14.78 o
   7  12   1        4.56        2.39      9.62 o
  -7  13   1       27.51       33.86     13.36 o
  -6  13   1        1.70        6.04      8.96 o
  -5  13   1        2.51        2.21      9.25 o
  -4  13   1       21.20       18.65      9.66 o
  -3  13   1       15.28       16.89      6.07 o
  -2  13   1       32.39       31.01      6.70 o
  -1  13   1       42.84       42.03      7.43 o
   0  13   1       26.91       28.34      6.57 o
   1  13   1        2.27       -1.67      4.24 o
   2  13   1        7.22        7.22      5.39 o
   3  13   1        0.93       -1.84      5.03 o
   4  13   1      128.12      120.96     13.17 o
   5  13   1        1.33       -4.26      7.22 o
   6  13   1        4.52       -4.28      8.07 o
  -6  14   1        6.49        4.28     10.35 o
  -5  14   1      404.92      405.47     29.96 o
  -4  14   1       54.11       60.62     14.60 o
  -3  14   1      296.55      320.35     18.78 o
  -2  14   1      821.49      868.60     31.93 o
  -1  14   1      720.56      724.38     23.07 o
   0  14   1     1042.82     1103.61     28.14 o
   1  14   1      892.03      880.14     25.39 o
   2  14   1      755.75      752.23     28.71 o
   3  14   1       96.81       96.83     12.50 o
   4  14   1      448.14      465.93     30.57 o
   5  14   1      339.58      321.98     27.73 o
  -4  15   1       28.42       20.44     11.52 o
  -3  15   1       48.92       41.50     12.79 o
  -2  15   1       12.97        7.64      5.87 o
  -1  15   1        0.85        2.80      5.63 o
   0  15   1       11.81       12.65      6.45 o
   1  15   1        2.86        0.75      6.27 o
   2  15   1        7.50        5.18      7.18 o
   3  15   1       90.68       86.85     16.59 o
   4  15   1        9.98       16.71     11.05 o
  -2  16   1      168.94      177.07     21.31 o
  -1  16   1      207.62      239.12     18.00 o
   0  16   1       97.52      100.66     11.64 o
   1  16   1       66.79       61.97     12.06 o
   2  16   1       98.63       97.23     17.41 o
 -12   0   2        0.15       -6.84     10.86 o
 -11   0   2       30.51       43.68      9.57 o
 -10   0   2        0.02       -4.35      4.80 o
  -9   0   2      927.16      897.95     32.76 o
  -8   0   2       92.01      109.71      9.79 o
  -7   0   2      499.56      498.20     16.91 o
  -6   0   2     1609.46     1581.15     40.86 o
  -5   0   2     1207.77     1064.22     23.31 o
  -4   0   2     2897.67     2650.53     27.51 o
  -3   0   2    12994.02    12401.29    188.41 o
  -2   0   2     6739.20     6648.33     61.77 o
  -1   0   2     6305.18     6392.97     60.74 o
   0   0   2    22663.96    20230.68    285.92 o
   1   0   2     7132.69     7240.19     68.01 o
   2   0   2    10074.56    10067.71    126.28 o
   3   0   2      697.97      543.92     21.32 o
   4   0   2     3144.17     3020.84     39.12 o
   5   0   2      937.69      892.12     24.04 o
   6   0   2      390.98      370.11     17.64 o
   7   0   2      720.85      695.27     25.54 o
   8   0   2       34.08       26.43      8.10 o
   9   0   2        1.67        0.74      5.43 o
  10   0   2      109.37      118.27     16.77 o
  11   0   2      107.30      101.36     24.13 o
 -12   1   2      167.14      162.36     19.06 o
 -11   1   2       92.56       94.86      9.09 o
 -10   1   2      462.57      459.22     14.66 o
  -9   1   2      836.60      838.86     18.02 o
  -8   1   2      880.25      873.63     16.94 o
  -7   1   2      104.50       98.53      6.05 o
  -6   1   2       95.78       77.16      4.93 o
  -5   1   2     2040.49     2187.45     23.41 o
  -4   1   2      536.04      624.11     10.23 o
  -3   1   2      671.93      691.16      8.46 o
  -2   1   2     1438.72     1557.84      9.12 o
  -1   1   2       61.31       37.75      4.96 o
   0   1   2     4298.60     4418.78     27.79 o
   1   1   2      481.83      534.97      7.84 o
   2   1   2      488.84      525.63      7.02 o
   3   1   2      528.23      715.96     10.14 o
   4   1   2     2361.67     2491.40     25.06 o
   5   1   2     1088.35     1078.63     18.55 o
   6   1   2       13.99       10.77      3.70 o
   7   1   2        2.55       -3.13      3.13 o
   8   1   2      187.23      200.56     10.07 o
   9   1   2      176.53      185.46     12.36 o
  10   1   2       36.21       54.68      9.27 o
  11   1   2      190.57      236.20     22.83 o
 -12   2   2        8.84        6.53      9.62 o
 -11   2   2       28.36       23.79      7.12 o
 -10   2   2        6.40        2.21      3.84 o
  -9   2   2      489.07      450.81     13.47 o
  -8   2   2       31.58       40.42      4.90 o
  -7   2   2      258.56      275.09     10.30 o
  -6   2   2        4.32        1.76      2.38 o
  -5   2   2      524.86      481.90     10.33 o
  -4   2   2     4100.11     3980.95     41.25 o
  -3   2   2     7810.17     8026.75     86.61 o
  -2   2   2     1003.81     1039.33     14.57 o
  -1   2   2     2475.69     2551.29     15.04 o
   0   2   2     6043.05     6056.75     54.30 o
   1   2   2     3802.78     3899.24     29.25 o
   2   2   2     1329.99     1406.02     11.81 o
   3   2   2       10.29        7.90      1.61 o
   4   2   2     1069.18     1152.16     14.20 o
   5   2   2       18.83       31.88      4.24 o
   6   2   2      354.18      347.98     10.77 o
   7   2   2     1879.97     1761.93     25.22 o
   8   2   2       93.84       88.04      7.48 o
   9   2   2       88.65       86.77      9.34 o
  10   2   2       33.43       26.84      7.28 o
  11   2   2        0.90        1.15      8.39 o
 -12   3   2      163.99      143.42     19.07 o
 -11   3   2      239.22      286.17     18.95 o
 -10   3   2      211.93      234.09     11.02 o
  -9   3   2      984.55      997.33     19.53 o
  -8   3   2      724.16      774.95     17.29 o
  -7   3   2     1439.79     1401.20     21.17 o
  -6   3   2      926.10      835.95     20.69 o
  -5   3   2     5822.44     5804.31     63.93 o
  -4   3   2     6004.53     6191.46     66.29 o
  -3   3   2     2577.47     2654.03     28.52 o
  -2   3   2      206.85      219.45      6.06 o
  -1   3   2     9803.68     9786.75     46.68 o
   0   3   2      672.56      718.74      8.61 o
   1   3   2     1032.39     1059.21     12.17 o
   2   3   2       72.52       56.67      2.41 o
   3   3   2       70.93       49.77      2.57 o
   4   3   2     1095.48     1171.97     12.62 o
   5   3   2      580.15      548.69     11.87 o
   6   3   2     2220.18     2184.87     34.03 o
   7   3   2       86.95       89.04      6.77 o
   8   3   2     2245.14     2191.50     35.90 o
   9   3   2      973.11     1041.30     26.77 o
  10   3   2      584.27      645.65     22.87 o
 -11   4   2       60.25       75.08     11.80 o
 -10   4   2        3.34        1.87      4.14 o
  -9   4   2        6.51        2.67      3.94 o
  -8   4   2      776.45      789.26     17.51 o
  -7   4   2        1.89        3.37      2.91 o
  -6   4   2      292.82      312.45     10.69 o
  -5   4   2     2178.63     2358.77     25.15 o
  -4   4   2     1049.96     1084.12     17.92 o
  -3   4   2      735.39      688.66     11.91 o
  -2   4   2     5833.21     5731.61     45.05 o
  -1   4   2     1268.94     1261.42     14.94 o
   0   4   2      416.68      468.49      7.93 o
   1   4   2     3459.74     3423.78     33.39 o
   2   4   2      289.66      236.06      4.91 o
   3   4   2      169.61      251.57      4.98 o
   4   4   2      490.33      478.96      7.90 o
   5   4   2      240.85      240.94      6.79 o
   6   4   2      511.56      513.81     12.60 o
   7   4   2      252.12      259.98     10.08 o
   8   4   2        2.16        2.21      4.42 o
   9   4   2       20.31       22.52      6.52 o
  10   4   2       30.47       31.82      9.10 o
 -11   5   2       82.84       87.02     15.93 o
 -10   5   2       60.54       51.50     12.79 o
  -9   5   2      237.31      241.26     15.15 o
  -8   5   2      793.66      771.22     19.30 o
  -7   5   2      319.96      330.72     12.21 o
  -6   5   2       38.82       57.84      5.60 o
  -5   5   2      369.69      352.93     11.65 o
  -4   5   2      973.45     1043.27     14.60 o
  -3   5   2      176.85      222.32      7.53 o
  -2   5   2     1359.39     1531.54     21.17 o
  -1   5   2      597.06      642.51     11.90 o
   0   5   2      829.22      953.73     14.45 o
   1   5   2      216.37      232.67      6.36 o
   2   5   2      429.21      482.59     12.66 o
   3   5   2       93.38      120.81      4.34 o
   4   5   2      366.84      375.21      7.78 o
   5   5   2        4.12        3.48      2.01 o
   6   5   2      125.22      143.56      7.24 o
   7   5   2      105.91      106.39      8.89 o
   8   5   2      155.22      167.80     11.32 o
   9   5   2       46.45       44.24      9.54 o
  10   5   2       11.17       16.74      7.97 o
 -11   6   2       34.91       40.02     13.08 o
 -10   6   2       15.36       12.12      9.18 o
  -9   6   2        5.35       -0.37      7.53 o
  -8   6   2     1668.48     1573.25     34.73 o
  -7   6   2       46.26       44.95      7.52 o
  -6   6   2     1130.12     1137.31     31.72 o
  -5   6   2     1571.01     1555.00     31.90 o
  -4   6   2     1517.00     1541.58     20.20 o
  -3   6   2     1472.14     1304.68     18.79 o
  -2   6   2     8952.05     8920.26    102.18 o
  -1   6   2     1762.00     1608.36     20.52 o
   0   6   2       33.52       10.80      2.82 o
   1   6   2     5257.51     5065.82     37.10 o
   2   6   2     1880.43     1670.39     14.60 o
   3   6   2     2016.50     2039.55     32.69 o
   4   6   2     2239.12     2244.90     68.12 o
   5   6   2      594.00      599.05     15.50 o
   6   6   2       48.38       70.28      8.93 o
   7   6   2      742.77      688.11     24.22 o
   8   6   2       59.03       39.14      8.57 o
   9   6   2       14.67       22.27      8.10 o
  10   6   2      103.11      107.94     17.75 o
 -11   7   2      182.54      157.52     20.74 o
 -10   7   2      230.35      248.66     23.75 o
  -9   7   2      131.33      151.62     18.30 o
  -8   7   2      514.95      509.54     20.58 o
  -7   7   2     1084.67     1058.12     43.45 o
  -6   7   2       76.54       85.77      7.00 o
  -5   7   2      181.32      174.92      7.74 o
  -4   7   2        7.76        7.80      2.89 o
  -3   7   2       91.46       91.59      6.32 o
  -2   7   2      365.75      388.47     11.29 o
  -1   7   2      594.80      676.21     14.58 o
   0   7   2       59.21       62.80      5.30 o
   1   7   2       21.29       28.51      4.11 o
   2   7   2       65.04       62.61      4.11 o
   3   7   2     1212.07     1243.28     27.29 o
   4   7   2       50.49       60.42      4.68 o
   5   7   2      212.95      205.40      9.80 o
   6   7   2      869.75      790.82     32.65 o
   7   7   2      541.75      521.94     22.05 o
   8   7   2      167.42      194.95     15.39 o
   9   7   2       34.77       35.04     12.31 o
  10   7   2      334.29      338.43     27.95 o
 -10   8   2        6.06       24.47     15.28 o
  -9   8   2        1.65       -1.34      6.96 o
  -8   8   2        0.84       -0.33      6.67 o
  -7   8   2      104.10      111.85     10.94 o
  -6   8   2       67.59       63.03      6.47 o
  -5   8   2        4.17        5.20      3.07 o
  -4   8   2      400.54      407.36     11.30 o
  -3   8   2     1728.82     1723.44     31.87 o
  -2   8   2      538.48      500.33     13.79 o
  -1   8   2      244.50      243.36     11.73 o
   0   8   2        6.90        6.66      3.30 o
   1   8   2       14.35       15.98      3.96 o
   2   8   2      162.91      187.11      7.85 o
   3   8   2       72.27       75.64      6.48 o
   4   8   2       26.00       27.71      4.69 o
   5   8   2       22.15       33.61      9.52 o
   6   8   2      618.71      558.89     29.15 o
   7   8   2       27.51       29.55     10.24 o
   8   8   2       21.45       17.30      9.39 o
   9   8   2       26.57       22.89     11.90 o
 -10   9   2      492.29      470.87     32.41 o
  -9   9   2      201.27      170.79     20.47 o
  -8   9   2      510.12      464.97     29.15 o
  -7   9   2     1542.25     1425.39     33.64 o
  -6   9   2      882.28      919.80     67.58 o
  -5   9   2     1406.48     1359.58     35.20 o
  -4   9   2      157.50      185.33      9.94 o
  -3   9   2      566.55      553.33     15.61 o
  -2   9   2        7.57        4.15      3.68 o
  -1   9   2       45.00       46.54      5.73 o
   0   9   2      359.82      332.59     12.27 o
   1   9   2       14.96       16.92      4.45 o
   2   9   2      494.69      506.35     14.72 o
   3   9   2      702.78      758.51     13.85 o
   4   9   2      136.70      124.52      8.12 o
   5   9   2        9.78        7.22      5.22 o
   6   9   2      778.16      805.24     38.81 o
   7   9   2      516.52      550.87     31.27 o
   8   9   2      260.76      292.51     25.24 o
   9   9   2      322.52      332.46     27.83 o
  -9  10   2        0.81       -1.02      7.82 o
  -8  10   2        9.78        5.40      8.23 o
  -7  10   2       25.22       14.29      9.81 o
  -6  10   2      145.77      161.35     13.02 o
  -5  10   2      746.95      779.66     19.76 o
  -4  10   2      530.12      540.53     16.66 o
  -3  10   2     1251.85     1280.37     24.64 o
  -2  10   2      840.04      880.44     20.48 o
  -1  10   2     1145.97     1160.09     23.38 o
   0  10   2     1401.12     1417.73     25.62 o
   1  10   2      115.25      136.84      9.14 o
   2  10   2      474.67      470.14     15.10 o
   3  10   2       77.56       81.89      7.28 o
   4  10   2      312.98      284.69     16.05 o
   5  10   2        9.32       19.06      6.73 o
   6  10   2        2.41       -2.06      5.12 o
   7  10   2        1.82        5.23      7.96 o
   8  10   2       14.17       15.19     10.15 o
  -9  11   2        2.50       -2.80      8.65 o
  -8  11   2        0.65        2.35      8.80 o
  -7  11   2        1.36        0.23      7.82 o
  -6  11   2       27.54       32.10     11.28 o
  -5  11   2       74.38       58.04      9.29 o
  -4  11   2      449.75      407.73     15.27 o
  -3  11   2       53.65       51.81      6.99 o
  -2  11   2       73.04       74.08      7.76 o
  -1  11   2        5.86        4.43      4.06 o
   0  11   2        3.28       -1.69      3.76 o
   1  11   2      152.40      146.98      9.98 o
   2  11   2      517.30      519.27     17.53 o
   3  11   2      190.74      194.88     17.97 o
   4  11   2       92.33       75.58     10.33 o
   5  11   2        0.19       -1.29      5.12 o
   6  11   2      115.85      136.78     13.66 o
   7  11   2       98.05       77.55     15.90 o
   8  11   2       10.52       12.92     10.59 o
  -8  12   2       30.40       30.11     13.07 o
  -7  12   2       12.91        8.30      9.45 o
  -6  12   2      312.55      272.89     23.32 o
  -5  12   2      559.82      564.49     23.08 o
  -4  12   2      130.75      141.28     12.81 o
  -3  12   2      845.43      849.73     22.53 o
  -2  12   2      958.59      976.18     30.60 o
  -1  12   2      724.08      757.62     21.42 o
   0  12   2     1110.57     1133.46     25.66 o
   1  12   2      782.48      816.11     28.56 o
   2  12   2      896.97      940.28     23.44 o
   3  12   2      129.96      177.28     14.35 o
   4  12   2      492.76      511.27     22.92 o
   5  12   2      310.74      355.07     20.37 o
   6  12   2       90.97       76.56     15.93 o
   7  12   2        1.95       -1.24      8.10 o
  -7  13   2      219.96      213.01     24.00 o
  -6  13   2       93.33      105.90     17.76 o
  -5  13   2      132.74      123.53     18.02 o
  -4  13   2        5.93        0.66      5.73 o
  -3  13   2        0.26       -2.91      4.26 o
  -2  13   2      279.98      266.30     14.17 o
  -1  13   2      170.53      160.40     11.38 o
   0  13   2       14.04       13.64      5.58 o
   1  13   2      355.18      336.28     15.50 o
   2  13   2      233.80      226.50     17.55 o
   3  13   2       19.95       20.36      7.72 o
   4  13   2      412.48      404.01     21.87 o
   5  13   2      248.56      256.11     24.32 o
   6  13   2      362.29      373.61     29.29 o
  -6  14   2        8.57       12.83     11.21 o
  -5  14   2      155.40      165.37     21.04 o
  -4  14   2       27.75       16.84     10.35 o
  -3  14   2       15.97       24.42      8.11 o
  -2  14   2      204.87      221.03     15.56 o
  -1  14   2       47.39       50.27      8.50 o
   0  14   2       17.98        6.11      5.83 o
   1  14   2       49.78       40.67      7.96 o
   2  14   2        2.16        4.21      6.56 o
   3  14   2        1.21       -0.41      6.45 o
   4  14   2        7.24        8.61      9.62 o
   5  14   2       17.51       11.67     11.05 o
  -5  15   2       96.52      102.62     18.49 o
  -4  15   2       20.44       14.64     10.23 o
  -3  15   2       33.96       33.75      9.55 o
  -2  15   2        0.89        0.18      6.17 o
  -1  15   2       18.79       21.06      7.06 o
   0  15   2       82.03      102.32     11.03 o
   1  15   2      175.86      203.08     17.03 o
   2  15   2       84.06       96.25     13.28 o
   3  15   2      115.96      120.85     14.78 o
  -2  16   2       39.12       35.63     10.59 o
  -1  16   2      146.59      170.32     16.64 o
   0  16   2      362.48      383.52     22.80 o
   1  16   2      458.98      511.14     25.98 o
 -12   1   3      259.28      317.44     19.82 o
 -11   1   3      496.52      519.35     16.35 o
 -10   1   3     1586.99     1638.77     26.26 o
  -9   1   3     1473.45     1483.41     23.33 o
  -8   1   3      289.13      294.60     10.09 o
  -7   1   3      479.31      445.97     11.21 o
  -6   1   3      638.25      629.65     17.72 o
  -5   1   3      550.60      510.04     11.79 o
  -4   1   3      709.45      735.82      9.43 o
  -3   1   3     1738.55     1832.41     17.07 o
  -2   1   3     2885.46     3191.19     30.79 o
  -1   1   3     5092.88     5283.10     46.92 o
   0   1   3     1239.98     1306.38     10.23 o
   1   1   3     1110.24     1127.90      9.17 o
   2   1   3        0.97        1.69      1.22 o
   3   1   3     5688.69     5934.58     47.95 o
   4   1   3     1086.66     1040.08     16.76 o
   5   1   3      535.11      495.14     13.12 o
   6   1   3     2486.67     2534.31     31.48 o
   7   1   3     1236.38     1213.97     23.87 o
   8   1   3      742.15      757.59     20.48 o
   9   1   3      332.40      381.27     16.98 o
  10   1   3      815.73      830.69     30.94 o
 -12   2   3       14.92        6.31      8.87 o
 -11   2   3       40.14       46.06      8.21 o
 -10   2   3        5.59        9.35      4.20 o
  -9   2   3      375.91      359.69     12.12 o
  -8   2   3      261.13      262.70     12.27 o
  -7   2   3       87.20       85.33      5.61 o
  -6   2   3     2590.45     2627.44     44.76 o
  -5   2   3     2462.52     2448.66     31.91 o
  -4   2   3     2244.88     2135.66     24.22 o
  -3   2   3     2491.39     2298.55     28.49 o
  -2   2   3      237.10      325.99      7.72 o
  -1   2   3     1986.60     2037.50     14.90 o
   0   2   3    11517.95    11342.17     41.17 o
   1   2   3     9049.91     8867.44     72.52 o
   2   2   3     2306.57     2142.68     25.86 o
   3   2   3      958.61      833.97     15.18 o
   4   2   3      751.30      703.98     16.22 o
   5   2   3      763.79      765.90     15.78 o
   6   2   3     1905.58     1903.36     34.89 o
   7   2   3       31.25       39.44      5.36 o
   8   2   3        2.09        2.41      4.41 o
   9   2   3       13.71       13.47      6.01 o
  10   2   3       41.09       40.49      9.98 o
 -12   3   3       51.19       41.88     13.33 o
 -11   3   3        1.79        2.34      5.15 o
 -10   3   3        4.91        6.48      4.57 o
  -9   3   3      140.17      135.69      8.15 o
  -8   3   3      157.29      164.48      8.30 o
  -7   3   3       34.61       36.07      4.62 o
  -6   3   3        0.10        4.72      2.49 o
  -5   3   3      388.75      432.44     12.55 o
  -4   3   3      118.59      131.00      3.83 o
  -3   3   3      411.16      423.56     14.21 o
  -2   3   3     7681.75     8052.48     56.73 o
  -1   3   3     1185.21     1278.65     27.32 o
   0   3   3     2478.49     2608.53     31.67 o
   1   3   3       28.82       29.80      3.87 o
   2   3   3     1307.07     1482.83     45.28 o
   3   3   3     1245.41     1323.55     35.89 o
   4   3   3       75.33       79.09      3.68 o
   5   3   3      471.87      482.31      9.35 o
   6   3   3     2086.07     2049.90     29.74 o
   7   3   3        0.08        1.09      3.93 o
   8   3   3      137.21      132.36     10.56 o
   9   3   3       36.00       22.41      9.17 o
  10   3   3        2.59        5.28      6.80 o
 -12   4   3       42.59       52.17     17.70 o
 -11   4   3       47.51       41.54     12.09 o
 -10   4   3       24.63       20.13      6.27 o
  -9   4   3      333.24      314.90     12.45 o
  -8   4   3       34.78       30.57      5.37 o
  -7   4   3       59.73       53.82      5.66 o
  -6   4   3      494.37      495.56     12.95 o
  -5   4   3     2345.02     2355.66     37.79 o
  -4   4   3       15.12        6.42      1.51 o
  -3   4   3     6150.71     6257.30     83.05 o
  -2   4   3     4997.11     4791.64     30.27 o
  -1   4   3     2707.60     2593.51     21.97 o
   0   4   3     4912.27     4800.65     29.03 o
   1   4   3     5853.55     5705.20     57.07 o
   2   4   3     4110.59     4143.10     40.24 o
   3   4   3       42.31       67.85      4.77 o
   4   4   3      268.02      227.13      9.09 o
   5   4   3      229.03      218.52      6.52 o
   6   4   3     1614.21     1568.32     22.13 o
   7   4   3      273.84      266.92     12.82 o
   8   4   3       33.75       24.58      6.20 o
   9   4   3        1.76       -0.39      5.49 o
  10   4   3        2.38       -5.56      5.56 o
 -11   5   3       23.38       22.99     10.99 o
 -10   5   3      748.26      740.22     23.64 o
  -9   5   3      443.87      461.41     20.15 o
  -8   5   3     1639.39     1680.97     38.74 o
  -7   5   3       32.47       37.90      5.12 o
  -6   5   3     1549.20     1532.73     29.56 o
  -5   5   3      844.55      823.76     17.57 o
  -4   5   3     1326.65     1324.09     19.22 o
  -3   5   3      508.93      492.76     11.20 o
  -2   5   3        8.10       14.13      2.84 o
  -1   5   3       91.22      108.19      5.63 o
   0   5   3       26.42       46.73      3.35 o
   1   5   3      905.56      889.08     11.97 o
   2   5   3      829.76      755.78     10.97 o
   3   5   3      532.33      465.13     15.59 o
   4   5   3      170.86      165.59      7.92 o
   5   5   3      719.12      710.00     17.07 o
   6   5   3      212.41      230.32     11.21 o
   7   5   3      320.09      305.21     13.71 o
   8   5   3      847.24      807.41     30.75 o
   9   5   3      376.56      390.92     21.33 o
  10   5   3      183.79      188.92     16.97 o
 -11   6   3       16.17       20.91     11.46 o
 -10   6   3       14.44        7.14      9.05 o
  -9   6   3        0.43       -0.53      4.82 o
  -8   6   3       22.87       13.03      5.71 o
  -7   6   3      230.12      227.22     13.89 o
  -6   6   3       39.31       39.89      6.80 o
  -5   6   3       12.46       16.57      3.18 o
  -4   6   3       17.78       29.79      3.82 o
  -3   6   3     1734.22     1854.69     25.15 o
  -2   6   3      212.65      204.30      7.91 o
  -1   6   3      215.03      233.29      8.26 o
   0   6   3      615.60      625.16     13.03 o
   1   6   3      407.67      453.97      9.27 o
   2   6   3      586.24      640.93     14.69 o
   3   6   3      273.99      298.25     16.92 o
   4   6   3      796.54      841.48     33.47 o
   5   6   3      167.55      146.49     11.32 o
   6   6   3        7.65       14.21      6.00 o
   7   6   3        4.81        6.65      5.49 o
   8   6   3        5.94        2.71      5.26 o
   9   6   3        5.14        4.82      6.26 o
 -11   7   3      244.85      281.57     25.44 o
 -10   7   3      667.96      663.26     34.98 o
  -9   7   3      905.57      820.86     30.64 o
  -8   7   3     1154.46     1121.97     46.59 o
  -7   7   3      261.54      257.58     15.49 o
  -6   7   3      562.34      598.16     14.85 o
  -5   7   3      652.48      692.63     13.85 o
  -4   7   3       41.60       45.56      5.01 o
  -3   7   3        4.28        1.39      2.58 o
  -2   7   3      636.01      669.14     14.61 o
  -1   7   3       44.48       57.53      5.19 o
   0   7   3      187.42      189.01      8.30 o
   1   7   3      823.01      860.31     18.00 o
   2   7   3      469.20      458.67      9.70 o
   3   7   3      363.16      382.49     12.33 o
   4   7   3      122.73      105.99     12.76 o
   5   7   3      453.36      441.83     24.16 o
   6   7   3       22.83       10.71      5.87 o
   7   7   3      192.80      189.69     14.70 o
   8   7   3      336.85      371.88     20.82 o
   9   7   3       22.37       37.34      9.73 o
 -10   8   3        6.11        1.58      8.59 o
  -9   8   3       27.20       31.14     11.50 o
  -8   8   3      293.84      296.75     21.88 o
  -7   8   3      933.55      922.47     26.93 o
  -6   8   3     1037.04     1045.80     27.51 o
  -5   8   3      227.40      251.70     10.38 o
  -4   8   3     2339.78     2370.10     48.42 o
  -3   8   3     4026.24     4105.42     62.53 o
  -2   8   3      917.39      940.00     19.33 o
  -1   8   3     2651.69     2508.82     29.99 o
   0   8   3      367.98      312.67     11.10 o
   1   8   3      322.91      299.80     10.79 o
   2   8   3     1516.27     1516.24     40.35 o
   3   8   3     3437.49     3416.54     98.61 o
   4   8   3     1162.19     1072.95     36.12 o
   5   8   3      127.16      154.29     16.34 o
   6   8   3      332.19      293.77     22.18 o
   7   8   3        0.76       -5.83      6.26 o
   8   8   3      106.58      110.29     17.04 o
   9   8   3        9.57        8.14     14.68 o
 -10   9   3       16.34       17.30     11.09 o
  -9   9   3        0.74        3.20      7.95 o
  -8   9   3      101.25       91.25     15.57 o
  -7   9   3     1134.17     1132.40     45.16 o
  -6   9   3      207.75      185.36     15.06 o
  -5   9   3        1.74        4.38      3.67 o
  -4   9   3      184.47      187.72      9.87 o
  -3   9   3      375.17      357.32     16.02 o
  -2   9   3       99.97       90.79      7.14 o
  -1   9   3       13.73        8.26      3.78 o
   0   9   3        2.85        3.53      3.26 o
   1   9   3      407.80      414.29     13.54 o
   2   9   3      109.47       99.24      7.35 o
   3   9   3      111.79      113.03     10.33 o
   4   9   3       10.06       14.20      5.75 o
   5   9   3      119.27      114.69     11.74 o
   6   9   3      129.95      133.03     17.04 o
   7   9   3       45.60       51.44     13.17 o
   8   9   3       12.43        7.26      9.24 o
  -9  10   3       45.24       37.81     18.50 o
  -8  10   3       75.40       64.61     14.19 o
  -7  10   3      933.98      915.01     29.21 o
  -6  10   3      268.78      265.30     16.09 o
  -5  10   3        0.97       -0.32      4.51 o
  -4  10   3     1812.81     1787.59     43.54 o
  -3  10   3     1316.59     1330.05     25.01 o
  -2  10   3      110.57      107.56      8.29 o
  -1  10   3      984.96      978.42     21.55 o
   0  10   3     2166.12     2139.08     31.43 o
   1  10   3      216.80      228.00     11.09 o
   2  10   3      341.18      339.94     12.96 o
   3  10   3      184.46      185.49     13.54 o
   4  10   3       93.08       88.68     10.57 o
   5  10   3       59.98       69.53     10.33 o
   6  10   3      161.24      151.63     14.30 o
   7  10   3       20.66        9.34      6.79 o
   8  10   3       70.39       65.07     15.64 o
  -9  11   3      198.97      177.88     22.04 o
  -8  11   3      236.29      246.93     24.17 o
  -7  11   3      343.63      364.16     26.41 o
  -6  11   3      596.03      598.03     23.81 o
  -5  11   3       83.33       91.47     11.34 o
  -4  11   3        8.24        6.60      4.14 o
  -3  11   3       91.14       89.86      8.34 o
  -2  11   3      981.38      971.14     22.66 o
  -1  11   3       97.85       94.15      8.40 o
   0  11   3      270.18      281.15     13.03 o
   1  11   3      176.17      155.62     10.19 o
   2  11   3        3.57        7.59      4.35 o
   3  11   3      168.23      144.91     14.44 o
   4  11   3      158.65      161.43     13.99 o
   5  11   3      760.74      778.93     34.07 o
   6  11   3      814.91      821.26     30.20 o
   7  11   3      355.03      354.79     28.01 o
  -8  12   3        2.60        2.61      9.37 o
  -7  12   3       13.68       18.92     10.44 o
  -6  12   3       97.00       86.20     17.50 o
  -5  12   3       37.00       39.30      8.77 o
  -4  12   3        6.74        2.88      5.46 o
  -3  12   3       51.67       51.82      7.50 o
  -2  12   3      165.56      153.59     10.68 o
  -1  12   3        3.97        3.02      4.51 o
   0  12   3        4.37        1.41      4.08 o
   1  12   3      276.53      232.59     12.64 o
   2  12   3        1.76        6.36      5.84 o
   3  12   3       16.01       20.95      7.31 o
   4  12   3      178.09      164.43     14.86 o
   5  12   3       24.75       25.95      8.55 o
   6  12   3        2.18        0.11      8.23 o
  -7  13   3      247.75      246.51     26.55 o
  -6  13   3       11.73        1.96      8.31 o
  -5  13   3      140.22      131.40     13.71 o
  -4  13   3       37.31       43.68     10.37 o
  -3  13   3       10.30        8.99      6.36 o
  -2  13   3        6.42        1.64      4.52 o
  -1  13   3        3.78        4.38      4.77 o
   0  13   3        2.29        1.41      4.64 o
   1  13   3        4.65        0.94      5.69 o
   2  13   3        6.73        7.70      6.61 o
   3  13   3       78.35       82.82     12.02 o
   4  13   3      232.07      253.39     18.64 o
   5  13   3      370.12      345.44     27.70 o
   6  13   3      158.77      161.28     21.75 o
  -6  14   3       97.17       89.94     17.63 o
  -5  14   3      568.36      643.01     40.02 o
  -4  14   3       35.49       48.21     10.08 o
  -3  14   3      123.83      134.28     13.84 o
  -2  14   3      183.37      193.73     14.03 o
  -1  14   3      761.01      768.47     23.82 o
   0  14   3      223.32      245.64     14.86 o
   1  14   3      317.88      320.55     19.73 o
   2  14   3      525.99      568.57     25.93 o
   3  14   3      391.97      406.30     22.80 o
   4  14   3     1056.60     1094.29     36.66 o
  -5  15   3        7.61       -4.62      9.08 o
  -4  15   3        1.39        4.46      9.09 o
  -3  15   3        0.15        5.95      7.21 o
  -2  15   3       25.82       30.61      9.33 o
  -1  15   3       18.61       10.09      6.46 o
   0  15   3       25.00       29.65      9.28 o
   1  15   3       10.49        7.11      7.67 o
   2  15   3       22.34       28.50      9.68 o
   3  15   3       48.10       58.91     12.13 o
  -2  16   3      129.56      143.10     15.78 o
  -1  16   3      162.96      174.53     21.31 o
   0  16   3       62.46       72.50     12.68 o
 -12   0   4      129.40      131.53     25.34 o
 -11   0   4       51.29       47.81      9.52 o
 -10   0   4     2473.95     2314.96     43.44 o
  -9   0   4       37.51       29.52      7.04 o
  -8   0   4       68.73       60.27      7.54 o
  -7   0   4     2957.06     2981.24     78.61 o
  -6   0   4     1891.11     1789.42     46.44 o
  -5   0   4    10076.42     9752.69    138.78 o
  -4   0   4     7752.13     7446.93    109.20 o
  -3   0   4      571.21      668.01     12.25 o
  -2   0   4    46494.59    41619.39    726.82 o
  -1   0   4    21082.90    20417.53    308.82 o
   0   0   4      104.13      138.39      5.37 o
   1   0   4      283.54      260.77      7.30 o
   2   0   4     3807.44     3685.34     31.32 o
   3   0   4     4942.60     4627.93     47.01 o
   4   0   4     3120.44     3074.21     42.21 o
   5   0   4     3937.17     3920.30     52.27 o
   6   0   4      850.52      851.77     27.03 o
   7   0   4       90.02       85.37     11.11 o
   8   0   4      158.63      147.95     14.50 o
   9   0   4       56.06       44.24     16.89 o
  10   0   4      404.52      491.12     44.65 o
 -12   1   4      132.01      103.53     16.35 o
 -11   1   4      111.63      137.58     10.62 o
 -10   1   4      856.35      850.37     18.96 o
  -9   1   4      810.27      821.94     17.31 o
  -8   1   4      486.98      487.92     13.28 o
  -7   1   4      984.74      975.30     16.37 o
  -6   1   4       19.70       11.20      2.62 o
  -5   1   4       27.00       36.16      3.03 o
  -4   1   4       12.93       15.18      2.11 o
  -3   1   4      139.66      126.52      3.73 o
  -2   1   4    12466.38    12900.21    179.84 o
  -1   1   4        0.75        3.18      1.29 o
   0   1   4     1570.58     1734.04     15.51 o
   1   1   4       69.21       94.75      3.49 o
   2   1   4      478.15      580.97      8.63 o
   3   1   4      434.91      535.11      9.64 o
   4   1   4      205.13      193.38      7.86 o
   5   1   4      830.51      794.45     16.75 o
   6   1   4      591.75      642.22     16.66 o
   7   1   4      466.66      478.60     15.59 o
   8   1   4      212.47      217.72     14.78 o
   9   1   4       73.04       89.71     12.15 o
  10   1   4      227.85      252.44     23.59 o
 -12   2   4      120.56      131.93     14.16 o
 -11   2   4       21.18       17.27      6.42 o
 -10   2   4      120.31      119.78      8.36 o
  -9   2   4       31.63       24.00      4.71 o
  -8   2   4        2.18       -1.57      2.58 o
  -7   2   4      443.40      429.03     10.86 o
  -6   2   4      771.80      775.30     13.85 o
  -5   2   4      702.85      702.81     12.32 o
  -4   2   4     2705.28     2773.49     25.05 o
  -3   2   4      104.92       92.55      5.10 o
  -2   2   4       27.34       21.97      3.23 o
  -1   2   4       30.94       27.92      2.17 o
   0   2   4     5686.14     5811.28     55.34 o
   1   2   4      704.13      720.88     12.19 o
   2   2   4       45.09       84.68      2.88 o
   3   2   4      601.80      829.67     14.99 o
   4   2   4      102.48      126.87      5.33 o
   5   2   4       11.75       14.63      3.64 o
   6   2   4      396.51      356.78     12.54 o
   7   2   4        0.40       -1.69      4.24 o
   8   2   4        3.22        2.83      4.74 o
   9   2   4      158.60      172.02     12.73 o
  10   2   4        7.81       13.57     10.31 o
 -12   3   4      219.75      241.34     31.37 o
 -11   3   4      652.61      689.95     23.20 o
 -10   3   4      982.01      976.56     23.38 o
  -9   3   4      705.28      726.29     16.29 o
  -8   3   4      620.84      626.26     14.18 o
  -7   3   4     1109.64     1069.92     21.08 o
  -6   3   4      172.68      137.94      7.00 o
  -5   3   4      943.78      917.29     13.76 o
  -4   3   4      615.04      583.90     11.68 o
  -3   3   4     1108.50     1200.64     22.87 o
  -2   3   4      474.85      498.01      6.63 o
  -1   3   4     9056.02     9639.44     70.78 o
   0   3   4      282.79      275.04      6.85 o
   1   3   4     1155.42     1070.57     19.04 o
   2   3   4       90.97       68.19      6.10 o
   3   3   4      914.33      799.15     19.32 o
   4   3   4     2713.26     2669.45     33.69 o
   5   3   4     2876.58     2896.71     56.86 o
   6   3   4     2244.54     2249.10     33.08 o
   7   3   4     1307.61     1251.31     26.66 o
   8   3   4      395.11      430.22     17.39 o
   9   3   4      188.76      190.83     15.67 o
  10   3   4      376.78      452.34     30.42 o
 -12   4   4       46.85       60.73     14.60 o
 -11   4   4       15.45       19.18      7.85 o
 -10   4   4       22.98       20.87      6.42 o
  -9   4   4      386.35      378.55     16.15 o
  -8   4   4       51.09       53.92      5.59 o
  -7   4   4        2.35        3.82      2.88 o
  -6   4   4      868.95      917.27     15.27 o
  -5   4   4       54.67       48.46      5.22 o
  -4   4   4      365.76      359.59     11.03 o
  -3   4   4     1062.19      935.31     21.46 o
  -2   4   4     6589.13     6539.51     68.61 o
  -1   4   4     4243.65     4231.75     24.75 o
   0   4   4     2669.50     2671.97     40.35 o
   1   4   4     7339.66     7361.27    110.81 o
   2   4   4     1242.26     1141.54     15.68 o
   3   4   4     1422.15     1399.13     27.34 o
   4   4   4        1.12        2.24      2.69 o
   5   4   4      383.51      378.62     16.89 o
   6   4   4       63.96       61.31      6.98 o
   7   4   4        3.66        3.26      3.94 o
   8   4   4        9.80        4.53      5.73 o
   9   4   4       56.92       63.18     10.91 o
  10   4   4       47.11       28.13     11.65 o
 -12   5   4       49.56       45.46     14.14 o
 -11   5   4      172.37      183.09     20.14 o
 -10   5   4      202.14      218.89     13.97 o
  -9   5   4      176.59      175.27     11.95 o
  -8   5   4      122.81      137.46     11.68 o
  -7   5   4     2504.70     2446.98     39.94 o
  -6   5   4      890.71      857.53     25.51 o
  -5   5   4       14.49       15.11      4.02 o
  -4   5   4      480.08      545.08     16.26 o
  -3   5   4       90.80       94.71      4.82 o
  -2   5   4      485.51      517.52     10.94 o
  -1   5   4      194.87      226.90      6.19 o
   0   5   4      120.46      117.08      4.90 o
   1   5   4     2941.50     3257.44     22.31 o
   2   5   4        5.95        7.83      4.69 o
   3   5   4      818.85      832.17     21.58 o
   4   5   4       26.17       24.02      4.21 o
   5   5   4     1854.87     1782.61     27.23 o
   6   5   4      213.78      186.26     10.47 o
   7   5   4       99.57       96.64     11.18 o
   8   5   4      115.36      106.21     12.43 o
   9   5   4       10.49        5.32      6.40 o
 -11   6   4        1.61       -3.15      8.07 o
 -10   6   4      245.52      266.70     15.39 o
  -9   6   4        0.33        1.59      4.57 o
  -8   6   4      626.13      612.80     22.42 o
  -7   6   4       50.21       56.32      8.31 o
  -6   6   4      611.08      616.38     29.31 o
  -5   6   4     1318.62     1324.34     23.07 o
  -4   6   4     4282.69     4343.08     44.88 o
  -3   6   4     2824.62     2768.72     26.30 o
  -2   6   4     3486.30     3292.51     29.71 o
  -1   6   4     2390.35     2290.23     25.13 o
   0   6   4      569.97      460.04     11.34 o
   1   6   4     9175.47     9317.73     82.19 o
   2   6   4     3790.68     3600.83     54.04 o
   3   6   4     3989.28     3686.42     80.65 o
   4   6   4      800.31      756.43     22.98 o
   5   6   4      941.11      912.29     31.20 o
   6   6   4      245.80      241.79     15.13 o
   7   6   4        0.55       -1.47      5.11 o
   8   6   4       58.77       58.68     10.63 o
   9   6   4       33.70       33.31      9.50 o
 -11   7   4      171.27      153.92     20.32 o
 -10   7   4      210.75      189.29     20.33 o
  -9   7   4       62.26       76.17     10.53 o
  -8   7   4      211.54      234.36     15.35 o
  -7   7   4     1368.77     1359.35     31.85 o
  -6   7   4      146.90      133.85     10.98 o
  -5   7   4     1086.81     1100.96     20.86 o
  -4   7   4        1.71        3.54      2.90 o
  -3   7   4      209.92      226.46      8.85 o
  -2   7   4       27.30       28.21      4.11 o
  -1   7   4      106.78       93.63      6.34 o
   0   7   4      975.34      927.06     22.49 o
   1   7   4       13.07        7.89      3.09 o
   2   7   4       34.11       26.92      2.92 o
   3   7   4     2754.48     2603.48     52.49 o
   4   7   4       24.52       28.89      8.67 o
   5   7   4        7.40       18.69      8.10 o
   6   7   4       83.09       85.16     10.84 o
   7   7   4      195.45      203.09     15.58 o
   8   7   4       91.89      110.67     13.40 o
   9   7   4      279.03      321.18     20.92 o
 -11   8   4        5.43        5.23     10.38 o
 -10   8   4       27.81       24.77     11.28 o
  -9   8   4       51.29       38.60      8.79 o
  -8   8   4       42.50       41.38      8.56 o
  -7   8   4        1.37        4.32      5.28 o
  -6   8   4       53.12       50.73      8.22 o
  -5   8   4      419.48      416.32     12.25 o
  -4   8   4      285.08      282.15     10.64 o
  -3   8   4      101.92      117.72      7.59 o
  -2   8   4        8.35        9.91      3.80 o
  -1   8   4      202.97      203.03      9.41 o
   0   8   4       99.84       98.37      7.00 o
   1   8   4     2100.64     2069.97     26.71 o
   2   8   4      591.01      587.52     16.31 o
   3   8   4      430.98      390.14     21.40 o
   4   8   4      225.91      169.43     16.21 o
   5   8   4      260.30      217.62     18.84 o
   6   8   4       12.88        9.45      7.39 o
   7   8   4        0.56       -6.11      6.11 o
   8   8   4       19.85       27.03     11.50 o
 -10   9   4      470.84      432.51     30.57 o
  -9   9   4      322.56      320.79     25.60 o
  -8   9   4      172.27      180.44     14.66 o
  -7   9   4      107.61      110.38     11.64 o
  -6   9   4      362.22      360.57     17.76 o
  -5   9   4       70.90       72.29      9.25 o
  -4   9   4       21.28       18.53      4.55 o
  -3   9   4      398.77      396.44     15.80 o
  -2   9   4       15.82       17.45      4.43 o
  -1   9   4      142.04      133.68      8.56 o
   0   9   4        2.85        0.79      3.30 o
   1   9   4      128.93      120.35      8.04 o
   2   9   4      178.59      197.16      9.39 o
   3   9   4      543.29      551.94     21.35 o
   4   9   4      364.79      352.03     18.22 o
   5   9   4      113.41      127.78     16.07 o
   6   9   4      339.37      325.68     38.21 o
   7   9   4     1028.72     1101.89     58.52 o
   8   9   4      401.21      428.86     30.70 o
 -10  10   4       77.30       69.79     16.88 o
  -9  10   4       79.68       69.93     15.45 o
  -8  10   4      391.31      401.31     27.72 o
  -7  10   4      629.92      604.04     24.25 o
  -6  10   4      127.38      123.62     14.82 o
  -5  10   4        1.16        1.01      4.88 o
  -4  10   4       11.07        9.99      4.34 o
  -3  10   4     1452.28     1467.93     26.09 o
  -2  10   4      463.72      480.32     15.53 o
  -1  10   4     1331.13     1309.84     24.86 o
   0  10   4      107.26       86.36      7.84 o
   1  10   4       51.93       53.54      6.46 o
   2  10   4      216.19      212.80     14.08 o
   3  10   4      216.54      217.80     15.50 o
   4  10   4      137.34      128.51     12.65 o
   5  10   4      111.66      111.66     12.43 o
   6  10   4       35.71       36.51      9.28 o
   7  10   4       18.93       12.90      9.37 o
  -9  11   4       50.65       60.34     15.61 o
  -8  11   4       20.61       19.60     10.59 o
  -7  11   4        4.89        4.98      6.37 o
  -6  11   4        1.32       -1.54      5.37 o
  -5  11   4       10.41       17.46      6.49 o
  -4  11   4        8.70        3.10      4.97 o
  -3  11   4        2.70        1.31      3.82 o
  -2  11   4       26.77       30.28      5.97 o
  -1  11   4        5.29        2.87      4.17 o
   0  11   4       34.75       44.87      6.68 o
   1  11   4      223.16      236.16     12.03 o
   2  11   4        2.33        1.85      5.07 o
   3  11   4      225.04      217.32     15.47 o
   4  11   4       20.91       20.14      7.50 o
   5  11   4       54.39       46.98     10.04 o
   6  11   4       69.32       59.01     11.06 o
   7  11   4       70.10       44.48     14.08 o
  -8  12   4      269.54      249.38     24.91 o
  -7  12   4      155.32      153.40     19.60 o
  -6  12   4      470.53      555.88     24.43 o
  -5  12   4      546.40      573.14     24.07 o
  -4  12   4      190.75      192.45     14.75 o
  -3  12   4      319.82      306.52     14.21 o
  -2  12   4      990.83     1011.91     24.42 o
  -1  12   4      999.79     1011.60     24.47 o
   0  12   4       99.72      122.84      9.99 o
   1  12   4      347.33      372.85     19.25 o
   2  12   4      342.86      303.19     18.03 o
   3  12   4      289.04      290.14     18.31 o
   4  12   4      304.62      362.73     23.06 o
   5  12   4      123.71      148.41     15.22 o
   6  12   4       24.09       12.28     10.07 o
  -7  13   4      144.44      149.36     20.90 o
  -6  13   4       26.82       29.52     12.14 o
  -5  13   4       46.30       56.29     10.50 o
  -4  13   4       79.12       85.44     11.72 o
  -3  13   4      250.04      230.64     16.29 o
  -2  13   4        2.74       -1.08      4.50 o
  -1  13   4       56.56       38.21      8.94 o
   0  13   4       35.28       22.14      6.30 o
   1  13   4       62.39       45.77      9.64 o
   2  13   4       82.18       77.44     11.53 o
   3  13   4       11.88       21.15      8.50 o
   4  13   4      227.60      222.08     18.06 o
   5  13   4      234.50      212.11     18.40 o
  -6  14   4       19.76       23.24     12.37 o
  -5  14   4       66.25       64.76     11.58 o
  -4  14   4        1.31       -5.93      5.93 o
  -3  14   4       51.20       46.10      9.97 o
  -2  14   4       68.62       59.54     10.68 o
  -1  14   4        2.77        1.09      5.16 o
   0  14   4        7.15        3.36      6.76 o
   1  14   4        8.70       10.64      7.44 o
   2  14   4        3.20        0.99      6.62 o
   3  14   4       15.74       13.93      9.35 o
   4  14   4        3.37        4.25      7.42 o
  -5  15   4      358.23      386.85     31.98 o
  -4  15   4      100.94      103.24     13.89 o
  -3  15   4      180.80      192.59     16.77 o
  -2  15   4        5.69        4.07      6.80 o
  -1  15   4       36.15       29.59     15.69 o
   0  15   4       37.85       20.04      8.64 o
   1  15   4      196.92      174.01     16.47 o
   2  15   4       30.21       29.00      9.81 o
  -1  16   4      431.23      447.48     30.57 o
 -12   1   5      349.43      367.43     26.95 o
 -11   1   5      329.97      350.62     15.27 o
 -10   1   5      440.65      454.86     14.04 o
  -9   1   5      382.42      388.89     12.05 o
  -8   1   5     1503.15     1495.33     27.21 o
  -7   1   5      948.57      880.14     27.10 o
  -6   1   5     1277.25     1172.30     20.39 o
  -5   1   5     2409.91     2392.21     21.62 o
  -4   1   5      198.08      213.57      5.42 o
  -3   1   5     6250.18     6645.67     69.80 o
  -2   1   5    14733.70    15115.49     93.06 o
  -1   1   5     1678.01     1693.50     15.08 o
   0   1   5     6438.31     6617.31     49.36 o
   1   1   5      132.31      195.99      5.65 o
   2   1   5      594.43      795.80     10.96 o
   3   1   5     1161.29     1141.73     15.07 o
   4   1   5      288.35      277.85     10.83 o
   5   1   5     2616.05     2612.12     32.11 o
   6   1   5     3871.31     3817.28     50.10 o
   7   1   5      297.08      296.11     16.09 o
   8   1   5      288.56      279.73     22.29 o
   9   1   5      463.55      496.18     24.46 o
 -12   2   5        9.37        6.55      6.97 o
 -11   2   5      478.19      472.93     17.65 o
 -10   2   5      299.24      303.01     13.60 o
  -9   2   5      169.43      168.62      8.55 o
  -8   2   5       54.79       59.29      5.24 o
  -7   2   5      233.32      226.97      8.01 o
  -6   2   5     1968.32     1948.59     38.03 o
  -5   2   5     1374.59     1268.28     22.84 o
  -4   2   5     1854.00     1768.18     24.42 o
  -3   2   5        7.62       10.94      1.44 o
  -2   2   5     7172.59     6943.78     48.89 o
  -1   2   5     1027.30      926.33     12.33 o
   0   2   5     2180.93     2146.93     22.96 o
   1   2   5     2244.37     2140.09     25.60 o
   2   2   5     3619.84     3671.01     28.65 o
   3   2   5      651.39      600.37     10.11 o
   4   2   5     2481.76     2636.99     33.22 o
   5   2   5      755.04      722.65     15.77 o
   6   2   5      557.11      564.17     15.39 o
   7   2   5       11.07       17.10      6.40 o
   8   2   5        0.40        0.38      4.35 o
   9   2   5      242.80      276.37     23.72 o
 -12   3   5        4.62        1.58      6.80 o
 -11   3   5       22.21       21.03      7.82 o
 -10   3   5      117.73      120.22     10.67 o
  -9   3   5      199.77      198.24     16.72 o
  -8   3   5      281.76      289.62     10.98 o
  -7   3   5      711.34      747.45     21.76 o
  -6   3   5      240.16      257.15      8.02 o
  -5   3   5      325.63      356.12     11.25 o
  -4   3   5      220.85      223.26      7.71 o
  -3   3   5      903.23      831.57     56.26 o
  -2   3   5     6474.35     6807.32     39.37 o
  -1   3   5      527.21      560.81      8.46 o
   0   3   5     2947.23     3140.52     50.68 o
   1   3   5       13.67       11.03      3.39 o
   2   3   5        3.71        2.37      2.86 o
   3   3   5      269.76      286.43     12.55 o
   4   3   5        0.46        0.97      3.58 o
   5   3   5      183.53      194.39     11.35 o
   6   3   5      602.44      529.41     20.73 o
   7   3   5       27.99       31.31      6.38 o
   8   3   5       48.85       39.59      8.93 o
   9   3   5       45.24       32.81     11.68 o
 -12   4   5       27.09       35.22     12.65 o
 -11   4   5        5.38       10.96      7.10 o
 -10   4   5       12.51       10.96      5.54 o
  -9   4   5       89.88       84.07      9.02 o
  -8   4   5       42.68       41.96      6.65 o
  -7   4   5      399.23      424.73     10.90 o
  -6   4   5     2915.21     2826.55     46.53 o
  -5   4   5     2157.15     2106.91     35.39 o
  -4   4   5     1215.25     1128.10     19.11 o
  -3   4   5     2692.12     2503.30     49.13 o
  -2   4   5    12761.37    12559.99     88.44 o
  -1   4   5     4703.93     4481.07     31.69 o
   0   4   5     3908.14     3849.16     36.83 o
   1   4   5     2340.85     2237.54     33.48 o
   2   4   5        2.86       15.89      4.30 o
   3   4   5     1469.48     1449.96     28.29 o
   4   4   5      488.13      498.86     13.92 o
   5   4   5      171.02      144.41      9.16 o
   6   4   5       31.72       15.39      4.85 o
   7   4   5       14.83        8.57      5.78 o
   8   4   5       22.06       26.75      8.27 o
   9   4   5        2.82        1.59      6.49 o
 -12   5   5      241.93      224.54     23.17 o
 -11   5   5      548.61      536.09     25.81 o
 -10   5   5      556.47      557.69     25.84 o
  -9   5   5       11.49       18.95      6.05 o
  -8   5   5     2568.50     2408.26     58.46 o
  -7   5   5       26.90       26.08      5.72 o
  -6   5   5      404.28      389.84     13.91 o
  -5   5   5      193.12      153.04      8.64 o
  -4   5   5     1286.16     1259.77     21.06 o
  -3   5   5       40.56       62.67      3.84 o
  -2   5   5      173.67      184.48      6.18 o
  -1   5   5      515.65      595.57      9.79 o
   0   5   5     1091.14     1157.89     18.81 o
   1   5   5        0.68        3.81      1.79 o
   2   5   5     2895.95     2793.83     38.39 o
   3   5   5      927.07      927.56     15.47 o
   4   5   5      672.16      699.50     15.93 o
   5   5   5      587.64      587.82     16.35 o
   6   5   5      343.26      356.62     18.12 o
   7   5   5      233.31      258.61     16.68 o
   8   5   5      363.54      387.75     21.39 o
   9   5   5       77.58       86.39     12.76 o
 -11   6   5       58.22       55.32     16.29 o
 -10   6   5      113.51      105.60     10.83 o
  -9   6   5       86.65       91.68      9.75 o
  -8   6   5      430.60      435.10     16.97 o
  -7   6   5       80.22       84.92      9.56 o
  -6   6   5       27.93       30.89      9.46 o
  -5   6   5       68.26       73.08      8.04 o
  -4   6   5     1129.41     1112.89     24.52 o
  -3   6   5        2.68       74.89     60.28 o
  -2   6   5       51.73       60.61      4.27 o
  -1   6   5      292.08      331.32      7.88 o
   0   6   5      479.46      512.62     12.20 o
   1   6   5     2073.38     2310.09     30.74 o
   2   6   5      100.19       95.01     10.66 o
   3   6   5       37.68       30.74      8.10 o
   4   6   5      170.49      147.47     11.57 o
   5   6   5        0.03        1.37      4.63 o
   6   6   5      102.41       89.63     10.81 o
   7   6   5        9.66       11.25      6.64 o
   8   6   5        0.03        1.19      6.00 o
   9   6   5       63.74       57.27     11.83 o
 -11   7   5      231.06      264.45     30.37 o
 -10   7   5      214.51      232.06     17.12 o
  -9   7   5      103.59      121.46     10.93 o
  -8   7   5      326.37      310.45     17.30 o
  -7   7   5      225.52      219.24     14.19 o
  -6   7   5      433.55      406.95     17.75 o
  -5   7   5       39.78       34.99      6.91 o
  -4   7   5      238.50      224.56      8.04 o
  -3   7   5       47.15       48.56      4.86 o
  -2   7   5      447.70      444.95     12.36 o
  -1   7   5      188.00      183.29      6.58 o
   0   7   5      478.34      492.44     12.87 o
   1   7   5      513.37      525.90     10.28 o
   2   7   5       65.29       64.14     10.09 o
   3   7   5       16.74       20.44      7.72 o
   4   7   5        2.80        3.43      5.95 o
   5   7   5      277.28      252.26     19.44 o
   6   7   5      213.05      210.73     15.60 o
   7   7   5      660.47      730.61     28.35 o
   8   7   5      150.13      159.54     15.77 o
 -11   8   5        5.54       13.09     13.27 o
 -10   8   5        0.08       -5.80      6.93 o
  -9   8   5      105.58      120.45     11.61 o
  -8   8   5      479.00      501.54     21.90 o
  -7   8   5      407.32      412.64     19.30 o
  -6   8   5        4.04        3.02      4.97 o
  -5   8   5        2.96        5.03      4.79 o
  -4   8   5     2143.14     2079.76     25.78 o
  -3   8   5     1501.88     1489.72     23.03 o
  -2   8   5     1380.13     1341.16     22.35 o
  -1   8   5      952.39      925.90     14.74 o
   0   8   5     2322.80     2303.42     29.43 o
   1   8   5     1660.66     1685.83     24.85 o
   2   8   5     1273.95     1251.59     29.71 o
   3   8   5     1362.12     1305.01     39.39 o
   4   8   5     1385.12     1200.81     39.94 o
   5   8   5      140.66      138.71     16.14 o
   6   8   5      192.37      168.43     18.46 o
   7   8   5        7.69        3.68      8.12 o
   8   8   5       40.08       34.11     12.63 o
 -10   9   5        4.82        2.41      9.67 o
  -9   9   5        7.00        1.92      5.86 o
  -8   9   5       87.98       98.46     11.83 o
  -7   9   5      265.04      259.93     16.49 o
  -6   9   5      318.21      300.69     16.62 o
  -5   9   5      687.44      683.67     23.28 o
  -4   9   5       27.80       30.94      4.97 o
  -3   9   5        0.77       -2.32      2.98 o
  -2   9   5      135.63      135.70      8.77 o
  -1   9   5       33.39       33.30      5.20 o
   0   9   5      195.47      174.22      9.52 o
   1   9   5       50.39       50.99      5.90 o
   2   9   5      558.74      569.71     21.36 o
   3   9   5      919.24      842.46     26.70 o
   4   9   5       14.75       25.57      9.27 o
   5   9   5        5.43        3.11      7.04 o
   6   9   5       55.81       47.92     12.65 o
   7   9   5        6.41        1.97      7.82 o
 -10  10   5        1.79        5.59      9.37 o
  -9  10   5       47.37       58.91     14.93 o
  -8  10   5      156.70      161.09     14.76 o
  -7  10   5      244.40      234.27     16.36 o
  -6  10   5      343.01      328.99     18.02 o
  -5  10   5        1.16        2.10      5.07 o
  -4  10   5     1011.09      958.63     27.60 o
  -3  10   5      248.99      242.40     11.47 o
  -2  10   5     1065.90     1081.80     22.81 o
  -1  10   5      165.54      187.00     10.51 o
   0  10   5      932.45      961.16     24.62 o
   1  10   5     1110.80     1126.92     24.23 o
   2  10   5      545.00      515.36     28.13 o
   3  10   5      377.92      386.81     19.49 o
   4  10   5      137.16      117.81     12.74 o
   5  10   5      233.49      210.37     16.32 o
   6  10   5       55.27       41.40     12.48 o
   7  10   5       28.61       19.06     11.23 o
  -9  11   5       78.22       76.88     16.64 o
  -8  11   5      172.35      168.97     32.78 o
  -7  11   5       78.24       85.60     11.77 o
  -6  11   5       57.05       71.65     10.61 o
  -5  11   5      189.30      170.61     13.71 o
  -4  11   5      128.41      142.45     12.63 o
  -3  11   5       87.29       92.81      8.31 o
  -2  11   5       64.76       57.82      7.18 o
  -1  11   5     1657.64     1554.82     28.73 o
   0  11   5      302.28      284.12     13.47 o
   1  11   5       27.60       31.42      7.70 o
   2  11   5      127.06      134.41     20.12 o
   3  11   5      602.68      608.60     31.67 o
   4  11   5      946.70      942.23     31.79 o
   5  11   5      581.04      623.57     27.26 o
   6  11   5      358.98      395.64     23.15 o
  -8  12   5      195.94      191.46     27.75 o
  -7  12   5       65.78       68.90     11.58 o
  -6  12   5      135.03      117.36     13.42 o
  -5  12   5        7.32        7.21      6.39 o
  -4  12   5        0.47        1.66      5.68 o
  -3  12   5      175.32      180.41     14.30 o
  -2  12   5      180.37      167.78     11.33 o
  -1  12   5       21.49       19.68      6.04 o
   0  12   5        2.48       10.57      5.15 o
   1  12   5       28.22       19.75      7.40 o
   2  12   5      339.02      367.47     20.12 o
   3  12   5        0.78       -3.95      5.37 o
   4  12   5        4.95        2.21      6.15 o
   5  12   5        0.17       -0.42      6.25 o
   6  12   5       29.23       38.13     10.79 o
  -7  13   5      226.58      217.06     23.45 o
  -6  13   5      307.03      317.20     20.27 o
  -5  13   5      563.56      553.70     25.16 o
  -4  13   5      499.96      485.42     23.11 o
  -3  13   5        4.25        3.14      6.05 o
  -2  13   5       15.27       13.48      5.55 o
  -1  13   5       46.65       38.46      7.18 o
   0  13   5       48.51       50.05      9.88 o
   1  13   5      135.39      136.18     13.72 o
   2  13   5      168.94      197.56     16.33 o
   3  13   5      426.82      428.00     23.29 o
   4  13   5      269.59      307.31     20.99 o
   5  13   5      153.30      159.93     16.92 o
  -6  14   5      391.42      426.30     30.86 o
  -5  14   5      178.74      189.43     17.08 o
  -4  14   5      100.11       99.22     13.09 o
  -3  14   5      384.47      399.80     21.76 o
  -2  14   5      361.91      393.23     20.98 o
  -1  14   5      393.63      432.78     25.22 o
   0  14   5      718.14      792.92     29.57 o
   1  14   5      576.87      659.99     27.92 o
   2  14   5      172.96      203.78     17.49 o
   3  14   5      261.50      280.85     21.83 o
  -5  15   5        3.54        2.54      7.79 o
  -4  15   5       12.48        6.72      7.81 o
  -3  15   5        3.63       -4.17      6.74 o
  -2  15   5        0.40        5.79      8.96 o
  -1  15   5       38.45       35.32     12.54 o
   0  15   5       51.48       56.89     11.40 o
   1  15   5        1.08       -1.93      7.12 o
   2  15   5       19.86       24.09      9.56 o
 -12   0   6       36.54       25.34     16.49 o
 -11   0   6      881.31      856.83     37.53 o
 -10   0   6      983.36      959.61     41.78 o
  -9   0   6      142.76      156.09     11.71 o
  -8   0   6      493.19      471.93     17.15 o
  -7   0   6     3067.36     3022.39     72.73 o
  -6   0   6      111.44       90.76     10.11 o
  -5   0   6      270.70      223.98     10.13 o
  -4   0   6     1616.33     1502.72     23.42 o
  -3   0   6     4465.35     4358.73     57.41 o
  -2   0   6      554.60      437.68     13.45 o
  -1   0   6     4874.16     4742.00     44.59 o
   0   0   6     4767.67     4610.22     44.62 o
   1   0   6     6935.04     7162.67     73.61 o
   2   0   6     1311.94     1314.38     31.78 o
   3   0   6      829.82      876.44     22.62 o
   4   0   6     1028.05     1069.60     28.76 o
   5   0   6      210.04      211.22     14.01 o
   6   0   6        2.12        9.16      5.50 o
   7   0   6      348.83      313.33     32.18 o
   8   0   6      261.64      227.26     30.17 o
   9   0   6      151.92      206.74     31.78 o
 -12   1   6       53.92       52.29     13.37 o
 -11   1   6       81.60       77.85      8.74 o
 -10   1   6       46.31       44.88      6.78 o
  -9   1   6      540.40      516.67     13.54 o
  -8   1   6      138.91      140.89      7.29 o
  -7   1   6       35.82       31.53      3.95 o
  -6   1   6      988.57     1013.32     26.50 o
  -5   1   6       34.16       44.16      3.29 o
  -4   1   6     3354.18     3689.64     32.89 o
  -3   1   6     1184.09     1271.42     17.31 o
  -2   1   6     1005.40     1136.23     17.34 o
  -1   1   6     3229.73     3348.87     26.43 o
   0   1   6      369.01      381.40      7.91 o
   1   1   6     1098.12     1120.97     13.44 o
   2   1   6        3.08        0.06      1.57 o
   3   1   6      230.46      245.97      8.79 o
   4   1   6     1039.13     1023.74     18.43 o
   5   1   6      193.55      194.71      9.93 o
   6   1   6        6.95        5.89      3.69 o
   7   1   6      204.15      164.08     13.08 o
   8   1   6      245.06      222.51     21.28 o
   9   1   6       65.56       53.63     13.72 o
 -12   2   6       14.63       16.60     10.51 o
 -11   2   6      115.37      110.77     10.81 o
 -10   2   6       50.96       45.19      6.91 o
  -9   2   6       20.04       22.62      4.70 o
  -8   2   6      365.41      357.01     11.26 o
  -7   2   6     1604.04     1629.25     21.27 o
  -6   2   6      472.75      477.02     10.29 o
  -5   2   6      418.82      394.91      7.85 o
  -4   2   6      670.55      679.17      7.73 o
  -3   2   6     1447.86     1511.97     27.93 o
  -2   2   6     1074.85     1037.43     14.19 o
  -1   2   6     4284.92     4420.75     34.65 o
   0   2   6      466.43      436.17      8.24 o
   1   2   6      189.97      157.60      5.00 o
   2   2   6     1256.06     1213.38     13.05 o
   3   2   6      695.11      724.93     11.45 o
   4   2   6       99.23      110.25      5.34 o
   5   2   6      772.69      693.46     19.34 o
   6   2   6      192.04      167.12     12.54 o
   7   2   6        2.04        7.95      5.65 o
   8   2   6      146.87      137.25     17.69 o
   9   2   6        1.11        6.81      8.48 o
 -12   3   6      321.47      374.97     21.60 o
 -11   3   6      318.09      344.32     19.44 o
 -10   3   6      406.83      396.35     17.15 o
  -9   3   6     1439.42     1392.51     31.29 o
  -8   3   6     1189.48     1209.42     32.80 o
  -7   3   6      357.08      350.02     16.43 o
  -6   3   6        8.35        2.58      3.06 o
  -5   3   6        2.40        3.89      2.90 o
  -4   3   6     1502.08     1447.55     27.05 o
  -3   3   6     5744.83     6124.64     68.55 o
  -2   3   6       19.06       20.69      2.55 o
  -1   3   6      381.80      425.51      9.00 o
   0   3   6       26.06       37.56      4.20 o
   1   3   6      783.78      757.43     11.23 o
   2   3   6     1525.11     1408.47     26.44 o
   3   3   6      674.54      670.75     19.66 o
   4   3   6     1678.74     1635.41     32.28 o
   5   3   6     3828.84     3832.60     60.06 o
   6   3   6        4.10        0.77      4.40 o
   7   3   6      557.89      545.07     22.98 o
   8   3   6      335.46      387.41     20.77 o
   9   3   6      338.93      397.06     28.99 o
 -12   4   6       21.16       26.28      9.33 o
 -11   4   6       65.37       60.89     10.68 o
 -10   4   6      423.11      420.92     18.11 o
  -9   4   6      305.60      321.56     14.95 o
  -8   4   6        0.64        0.57      4.01 o
  -7   4   6       21.72       28.17      5.56 o
  -6   4   6      349.96      318.48     14.36 o
  -5   4   6     1531.13     1432.30     23.46 o
  -4   4   6     1535.57     1504.85     22.40 o
  -3   4   6      311.89      256.79      6.94 o
  -2   4   6     1706.75     1626.70     19.66 o
  -1   4   6      855.72      882.18     16.50 o
   0   4   6     2978.54     2949.46     19.13 o
   1   4   6     4194.85     4396.08     57.79 o
   2   4   6      298.97      277.88     14.33 o
   3   4   6      944.41      949.97     24.21 o
   4   4   6      104.20      102.91      9.86 o
   5   4   6      322.08      294.00     13.71 o
   6   4   6       78.09       80.10      8.05 o
   7   4   6       58.85       45.92      9.23 o
   8   4   6      232.05      225.73     17.28 o
   9   4   6        0.07        2.15      8.52 o
 -12   5   6       19.53        8.97      9.62 o
 -11   5   6        4.21       -0.33      6.01 o
 -10   5   6        5.75        4.72      5.21 o
  -9   5   6      205.18      213.49     14.34 o
  -8   5   6      507.66      496.11     18.74 o
  -7   5   6      105.20      115.28      9.10 o
  -6   5   6        3.55        7.23      3.88 o
  -5   5   6      537.93      528.13     16.02 o
  -4   5   6     1561.44     1547.01     28.09 o
  -3   5   6      657.51      662.72     11.09 o
  -2   5   6      417.41      495.37      9.95 o
  -1   5   6        9.68       21.49      8.52 o
   0   5   6      673.13      671.64     11.64 o
   1   5   6     1835.60     1866.88     37.67 o
   2   5   6      734.32      738.49     21.11 o
   3   5   6      190.38      192.63      7.76 o
   4   5   6       64.71       66.51      6.17 o
   5   5   6       89.30       83.60     10.11 o
   6   5   6        3.66        4.36      5.37 o
   7   5   6        2.65       -0.59      5.31 o
   8   5   6       28.16       29.81      8.95 o
 -12   6   6        9.31        9.89     10.51 o
 -11   6   6        0.57       -3.49      5.71 o
 -10   6   6      174.73      150.59     12.51 o
  -9   6   6      590.43      570.24     20.28 o
  -8   6   6      224.22      223.46     12.73 o
  -7   6   6      207.06      213.73     11.81 o
  -6   6   6      178.34      183.54     10.63 o
  -5   6   6      329.81      318.35     12.50 o
  -4   6   6      896.52      838.95     21.13 o
  -3   6   6     5713.67     5797.35     55.18 o
  -2   6   6     7615.55     7515.02     40.34 o
  -1   6   6     3268.66     3096.93     30.79 o
   0   6   6     5370.92     5192.30     52.60 o
   1   6   6     2015.87     2046.74     76.56 o
   2   6   6     1202.45     1233.75     34.41 o
   3   6   6     1941.75     1855.49     36.15 o
   4   6   6       47.78       54.19      8.51 o
   5   6   6        1.00       -0.83      4.63 o
   6   6   6       65.62       64.94     10.36 o
   7   6   6       38.93       42.50      9.66 o
   8   6   6        3.80       -0.21      6.56 o
 -11   7   6      138.95      125.58     18.48 o
 -10   7   6       25.68       29.76      8.83 o
  -9   7   6      336.75      332.48     16.48 o
  -8   7   6       86.53       91.52      9.44 o
  -7   7   6      100.51      101.12      8.01 o
  -6   7   6     3141.14     3073.07     40.16 o
  -5   7   6     2094.86     2051.15     31.20 o
  -4   7   6      151.25      164.59      7.61 o
  -3   7   6        2.98        8.27      2.76 o
  -2   7   6        1.32       -0.21      2.20 o
  -1   7   6      321.17      371.86     11.87 o
   0   7   6      451.85      442.55     12.34 o
   1   7   6      100.13      111.91      4.80 o
   2   7   6     2377.38     2352.46     49.20 o
   3   7   6     1300.54     1306.28     38.82 o
   4   7   6       23.02       15.41      7.79 o
   5   7   6      253.39      262.95     23.20 o
   6   7   6      137.23      134.13     13.39 o
   7   7   6      298.92      302.40     19.80 o
   8   7   6       11.08       15.20      8.10 o
 -11   8   6       10.86        9.55      9.95 o
 -10   8   6        1.52       -0.50      5.84 o
  -9   8   6        0.59        2.27      4.92 o
  -8   8   6       95.80       80.21      9.29 o
  -7   8   6       96.63       93.12      9.26 o
  -6   8   6       65.52       57.07      7.56 o
  -5   8   6       76.25       36.68     20.88 o
  -4   8   6      358.03      356.26     10.69 o
  -3   8   6        0.47        0.96      2.56 o
  -2   8   6      107.98      110.23      6.17 o
  -1   8   6      520.55      546.10     14.91 o
   0   8   6      199.92      186.76      9.21 o
   1   8   6      916.42      908.19     16.85 o
   2   8   6     1035.95     1039.17     28.09 o
   3   8   6      463.36      472.93     24.88 o
   4   8   6      203.18      173.99     17.48 o
   5   8   6      126.09       92.18     14.63 o
   6   8   6        4.95       -2.19      6.52 o
   7   8   6        0.26        7.80      8.39 o
 -10   9   6      281.72      327.02     26.74 o
  -9   9   6      278.09      297.83     16.57 o
  -8   9   6       69.40       63.33      9.08 o
  -7   9   6       42.32       47.00      7.65 o
  -6   9   6     1139.28     1077.08     30.33 o
  -5   9   6       42.85       58.10      8.78 o
  -4   9   6       53.09       55.57      5.85 o
  -3   9   6        8.87        9.72      3.54 o
  -2   9   6      204.91      195.02      8.35 o
  -1   9   6       16.84        7.73      2.62 o
   0   9   6        2.95        9.04      3.90 o
   1   9   6       30.61       31.96      4.89 o
   2   9   6     1008.57      980.55     28.46 o
   3   9   6     1064.16      990.50     29.80 o
   4   9   6      303.49      284.16     22.04 o
   5   9   6      525.44      524.14     30.43 o
   6   9   6      479.78      499.90     30.97 o
   7   9   6      788.34      858.39     42.20 o
 -10  10   6       94.22       84.69     17.34 o
  -9  10   6      108.06      118.50     13.89 o
  -8  10   6      146.65      159.46     12.75 o
  -7  10   6      297.58      275.40     17.70 o
  -6  10   6      141.48      165.11     14.01 o
  -5  10   6      206.18      189.09     14.16 o
  -4  10   6       71.33       56.57      9.05 o
  -3  10   6      169.23      165.53      9.88 o
  -2  10   6      250.25      235.24      9.41 o
  -1  10   6     1036.01      965.12     21.81 o
   0  10   6       39.64       44.54      6.73 o
   1  10   6      253.73      227.79     14.86 o
   2  10   6      181.90      196.08     14.47 o
   3  10   6      599.33      556.62     23.60 o
   4  10   6      304.75      322.28     19.27 o
   5  10   6      273.25      253.02     18.30 o
   6  10   6        4.49        0.87      8.30 o
  -9  11   6      171.82      173.21     26.35 o
  -8  11   6       84.55       85.78     10.83 o
  -7  11   6        5.56        5.32      6.68 o
  -6  11   6       19.08       19.39      7.57 o
  -5  11   6       72.20       87.92     11.18 o
  -4  11   6       29.40       16.52      6.86 o
  -3  11   6       36.63       43.76      6.49 o
  -2  11   6        0.60       -1.22      3.74 o
  -1  11   6      228.24      220.90     11.90 o
   0  11   6      365.20      344.29     14.24 o
   1  11   6       86.61       65.74     10.00 o
   2  11   6      154.79      157.23     13.92 o
   3  11   6      354.80      323.64     19.35 o
   4  11   6        9.05        3.32      6.29 o
   5  11   6        1.02        4.36      6.82 o
   6  11   6        1.07        0.59      6.84 o
  -8  12   6       16.36       24.54     11.95 o
  -7  12   6      371.83      350.32     20.99 o
  -6  12   6      462.35      447.90     22.91 o
  -5  12   6      500.63      513.50     23.28 o
  -4  12   6      740.77      766.71     27.53 o
  -3  12   6      656.15      669.52     25.29 o
  -2  12   6      194.92      203.35     12.00 o
  -1  12   6      938.24      999.63     24.59 o
   0  12   6      559.69      609.69     24.45 o
   1  12   6      375.46      357.95     19.81 o
   2  12   6       80.98       84.93     11.99 o
   3  12   6      135.93      134.17     14.40 o
   4  12   6       58.59       57.16     11.26 o
   5  12   6      289.40      305.50     21.43 o
  -7  13   6      328.13      355.13     21.97 o
  -6  13   6      228.75      229.48     18.12 o
  -5  13   6       28.73       31.89      9.05 o
  -4  13   6        8.22        7.39      6.87 o
  -3  13   6       10.58        9.59      6.73 o
  -2  13   6        7.94       10.61      6.37 o
  -1  13   6       24.43       12.17      6.97 o
   0  13   6        0.12        1.15      5.90 o
   1  13   6       17.09       19.88      7.77 o
   2  13   6       10.38        5.85      6.55 o
   3  13   6       13.68        6.35      7.10 o
   4  13   6       75.14       79.72     12.99 o
  -6  14   6       28.75       21.99      9.51 o
  -5  14   6       10.28        8.46      7.87 o
  -4  14   6       28.25       33.42      9.38 o
  -3  14   6        0.24       -2.21      6.06 o
  -2  14   6        0.36        0.01      7.83 o
  -1  14   6       19.20       27.87     11.45 o
   0  14   6       59.18       69.68     11.76 o
   1  14   6        5.31        5.25      7.31 o
   2  14   6       37.87       43.33     10.81 o
   3  14   6        0.06        3.56      6.70 o
  -4  15   6      118.29      107.73     14.29 o
  -3  15   6       37.91       33.26     10.26 o
  -2  15   6       14.84       18.13     10.53 o
  -1  15   6       17.57       13.92     10.88 o
   0  15   6       13.53       17.17     11.05 o
   1  15   6       34.40       29.25     10.27 o
 -12   1   7       23.19       29.34     11.68 o
 -11   1   7        1.89        4.40      4.66 o
 -10   1   7      718.73      686.29     19.23 o
  -9   1   7     1357.04     1311.55     25.74 o
  -8   1   7      974.51      953.82     20.73 o
  -7   1   7     1189.97     1179.68     22.80 o
  -6   1   7      605.51      564.03     11.93 o
  -5   1   7      823.11      834.37     13.49 o
  -4   1   7      425.39      432.21      8.81 o
  -3   1   7      644.75      738.57     14.09 o
  -2   1   7       51.65       66.15      5.33 o
  -1   1   7      352.30      325.39      9.16 o
   0   1   7      940.53      999.90     15.85 o
   1   1   7       35.63       48.00      4.74 o
   2   1   7      565.86      548.68     12.52 o
   3   1   7     1283.77     1274.29     20.21 o
   4   1   7      986.62      980.26     20.38 o
   5   1   7       12.61       20.87      4.51 o
   6   1   7      744.96      726.44     24.08 o
   7   1   7      372.71      340.67     34.99 o
   8   1   7       19.87       20.55     10.23 o
   9   1   7       12.69        7.65     10.46 o
 -12   2   7        4.33       -1.21      8.25 o
 -11   2   7        7.73        2.16      5.27 o
 -10   2   7      118.35      125.44     11.73 o
  -9   2   7      250.32      254.80     13.11 o
  -8   2   7       39.51       33.03      4.63 o
  -7   2   7      159.87      142.32      8.53 o
  -6   2   7     1042.98      964.75     18.68 o
  -5   2   7     3844.09     3813.20     48.20 o
  -4   2   7     5140.69     5171.89     55.78 o
  -3   2   7      807.63      648.43     11.17 o
  -2   2   7     3487.16     3515.43     31.93 o
  -1   2   7     1131.53     1042.31     16.10 o
   0   2   7     3774.60     3764.17     42.37 o
   1   2   7     1363.74     1348.07     19.41 o
   2   2   7     2604.55     2595.25     20.92 o
   3   2   7      366.65      361.80      8.40 o
   4   2   7       87.81       81.62      6.08 o
   5   2   7      173.89      155.52     12.02 o
   6   2   7       41.25       39.36      7.91 o
   7   2   7       50.11       38.48      8.54 o
   8   2   7        0.19       -2.69      7.04 o
 -12   3   7        1.35        1.36      6.64 o
 -11   3   7       11.50       10.46      7.16 o
 -10   3   7       55.07       54.95      8.26 o
  -9   3   7       27.41       24.19      6.09 o
  -8   3   7        8.96        9.56      4.57 o
  -7   3   7        0.85        1.86      3.52 o
  -6   3   7      151.65      153.63      8.95 o
  -5   3   7       21.87       23.28      4.38 o
  -4   3   7     3669.87     4013.32     54.71 o
  -3   3   7       42.93       50.94      3.84 o
  -2   3   7     1981.87     2106.48     22.57 o
  -1   3   7     1459.07     1521.55     17.92 o
   0   3   7      282.31      290.28      7.34 o
   1   3   7      184.30      191.91      5.55 o
   2   3   7       22.70       30.09      5.71 o
   3   3   7       75.17       74.95      8.66 o
   4   3   7      600.44      573.61     20.39 o
   5   3   7       11.40       10.72      5.50 o
   6   3   7        4.17        0.05      4.86 o
   7   3   7      179.56      175.86     14.67 o
   8   3   7       15.82        8.68      9.07 o
 -12   4   7       24.70       22.52      8.94 o
 -11   4   7      130.15      120.76     13.19 o
 -10   4   7        4.94        2.61      4.77 o
  -9   4   7        2.16        1.05      4.31 o
  -8   4   7      355.85      355.14     14.89 o
  -7   4   7       91.43       86.66      8.00 o
  -6   4   7     1487.30     1412.46     25.17 o
  -5   4   7      893.39      848.44     18.52 o
  -4   4   7     5551.99     5643.12     52.39 o
  -3   4   7     4767.04     4728.96     74.19 o
  -2   4   7     2015.24     2006.56     30.25 o
  -1   4   7      242.47      193.42      6.72 o
   0   4   7      643.12      576.84      8.74 o
   1   4   7     2285.22     2218.92     34.25 o
   2   4   7     2574.00     2544.01     38.78 o
   3   4   7     1446.16     1386.43     30.37 o
   4   4   7      164.26      141.27     14.15 o
   5   4   7       35.66       44.95      8.24 o
   6   4   7        0.41        3.93      5.27 o
   7   4   7        2.28        0.16      5.54 o
   8   4   7       49.40       37.34     12.76 o
 -12   5   7       49.15       54.31     11.25 o
 -11   5   7      776.38      821.09     29.85 o
 -10   5   7      462.01      477.12     19.49 o
  -9   5   7      624.15      643.18     21.08 o
  -8   5   7      237.65      242.48     13.00 o
  -7   5   7     1363.52     1336.91     33.03 o
  -6   5   7      802.73      763.80     19.33 o
  -5   5   7       40.05       28.45      5.02 o
  -4   5   7      690.95      677.10     16.20 o
  -3   5   7      392.63      453.93      9.94 o
  -2   5   7      496.74      557.00     17.18 o
  -1   5   7      139.38      152.81      7.33 o
   0   5   7      113.02      127.21      5.81 o
   1   5   7      363.99      362.55     23.13 o
   2   5   7      974.04      988.19     28.33 o
   3   5   7       51.30       52.23      4.97 o
   4   5   7     1173.63     1124.14     29.96 o
   5   5   7      490.63      549.15     22.36 o
   6   5   7      345.48      373.78     19.87 o
   7   5   7      546.71      587.24     25.86 o
   8   5   7      280.10      321.22     20.89 o
 -12   6   7        2.51       -1.18      8.98 o
 -11   6   7        6.09        7.16      7.35 o
 -10   6   7        7.57        3.24      5.25 o
  -9   6   7      188.29      168.15     12.30 o
  -8   6   7       12.55       14.92      5.46 o
  -7   6   7       46.12       51.37      7.32 o
  -6   6   7      237.14      232.24     11.69 o
  -5   6   7       62.23       62.44      6.68 o
  -4   6   7      176.09      157.66      8.79 o
  -3   6   7       53.12       42.33      3.98 o
  -2   6   7       10.63       11.21      3.39 o
  -1   6   7      538.17      545.81     13.71 o
   0   6   7      528.98      592.24     12.48 o
   1   6   7       20.74        7.88      7.04 o
   2   6   7      711.06      682.00     31.17 o
   3   6   7       50.88       45.97      8.18 o
   4   6   7        8.17       10.92      5.48 o
   5   6   7       77.44       91.24     11.36 o
   6   6   7        0.11       -1.45      5.22 o
   7   6   7        3.87        2.67      6.78 o
   8   6   7        0.30        1.50      6.80 o
 -11   7   7      262.51      278.80     19.70 o
 -10   7   7      264.52      281.57     16.24 o
  -9   7   7      104.78      106.52     10.80 o
  -8   7   7      235.59      226.84     13.24 o
  -7   7   7      333.25      332.87     14.89 o
  -6   7   7     1026.75      983.57     26.92 o
  -5   7   7      109.27       92.18     14.22 o
  -4   7   7     1095.67     1124.32     18.75 o
  -3   7   7       10.97       13.18      3.16 o
  -2   7   7        3.66        6.96      3.36 o
  -1   7   7      656.99      680.64     15.96 o
   0   7   7      298.51      322.73     10.81 o
   1   7   7      340.03      339.25     19.20 o
   2   7   7     1881.35     1779.08     44.51 o
   3   7   7      166.82      156.86     15.78 o
   4   7   7     1209.55     1137.03     39.51 o
   5   7   7       90.60       99.85     12.00 o
   6   7   7      445.99      499.36     23.96 o
   7   7   7      724.94      784.78     31.18 o
 -11   8   7       62.76       43.42     14.19 o
 -10   8   7        0.12        2.35      6.50 o
  -9   8   7       22.79       19.60      6.58 o
  -8   8   7      244.32      257.50     14.45 o
  -7   8   7      444.29      456.07     17.69 o
  -6   8   7       21.84       22.39      5.78 o
  -5   8   7       44.53       39.58      6.31 o
  -4   8   7      958.67      962.70     15.72 o
  -3   8   7      749.44      769.51     14.89 o
  -2   8   7     4087.76     4026.66     32.23 o
  -1   8   7      775.80      753.75     17.70 o
   0   8   7     1853.69     1868.16     26.37 o
   1   8   7      706.34      722.17     23.57 o
   2   8   7      346.19      350.80     36.20 o
   3   8   7       60.57       60.62     11.65 o
   4   8   7      292.17      283.06     28.96 o
   5   8   7      413.61      451.78     28.25 o
   6   8   7       52.50       53.14     13.40 o
   7   8   7       86.31       76.84     16.20 o
 -10   9   7       19.98       13.80      8.22 o
  -9   9   7       95.90      106.42     11.44 o
  -8   9   7        8.16        7.15      5.56 o
  -7   9   7      116.63      120.16     10.60 o
  -6   9   7      209.81      178.48     22.85 o
  -5   9   7      317.07      296.51     13.54 o
  -4   9   7      210.59      198.07     11.02 o
  -3   9   7      130.46      130.95      7.58 o
  -2   9   7      436.63      468.04     11.83 o
  -1   9   7        0.33        4.07      3.59 o
   0   9   7      852.26      836.42     23.69 o
   1   9   7      578.28      591.88     22.33 o
   2   9   7       75.90       67.94      9.70 o
   3   9   7       59.53       39.80      8.75 o
   4   9   7      146.34      153.90     17.76 o
   5   9   7        3.34        4.47      9.45 o
   6   9   7        8.02        6.45      8.80 o
 -10  10   7        0.35        4.13     10.23 o
  -9  10   7       86.25       86.69     12.90 o
  -8  10   7       83.78       87.07     10.65 o
  -7  10   7      213.48      219.11     14.00 o
  -6  10   7        6.31       10.99      5.62 o
  -5  10   7     1031.01      979.42     24.79 o
  -4  10   7     1387.87     1331.96     26.94 o
  -3  10   7      117.74      120.70      7.36 o
  -2  10   7      413.97      404.84     14.71 o
  -1  10   7      397.56      418.85     24.56 o
   0  10   7      244.76      264.33     15.75 o
   1  10   7      584.22      540.36     22.33 o
   2  10   7      215.83      205.33     15.24 o
   3  10   7       33.92       20.78      7.66 o
   4  10   7      187.49      199.32     16.54 o
   5  10   7      102.51      109.83     17.49 o
   6  10   7       55.43       36.94     12.83 o
  -9  11   7      153.95      155.20     16.21 o
  -8  11   7      201.19      221.89     15.39 o
  -7  11   7      985.91      940.41     29.49 o
  -6  11   7      196.02      207.25     13.40 o
  -5  11   7      196.40      180.90     12.03 o
  -4  11   7       65.10       65.72     11.70 o
  -3  11   7       85.57       84.33     10.44 o
  -2  11   7      216.17      226.51     12.25 o
  -1  11   7       13.61        5.40      4.91 o
   0  11   7      215.98      230.39     15.41 o
   1  11   7      148.62      153.17     13.75 o
   2  11   7      159.55      166.32     14.69 o
   3  11   7       46.00       44.51      9.87 o
   4  11   7      334.13      316.35     20.51 o
   5  11   7      167.06      151.58     16.09 o
  -8  12   7       13.54        9.66      7.05 o
  -7  12   7       65.27       41.74     16.34 o
  -6  12   7       42.00       44.52     10.29 o
  -5  12   7       93.97       78.75     11.52 o
  -4  12   7       29.39       37.71      9.28 o
  -3  12   7      155.48      160.31     13.97 o
  -2  12   7      445.00      379.98     20.26 o
  -1  12   7      794.18      777.57     27.14 o
   0  12   7       35.95       25.76     10.14 o
   1  12   7        7.25        7.68      6.45 o
   2  12   7       30.20       33.25      9.23 o
   3  12   7       48.16       33.11      9.42 o
   4  12   7        2.96        3.14      7.01 o
  -7  13   7      121.43      123.58     14.96 o
  -6  13   7      136.33      140.76     15.39 o
  -5  13   7      336.98      337.09     20.75 o
  -4  13   7      265.66      260.25     18.00 o
  -3  13   7        0.24       -1.94      5.86 o
  -2  13   7        0.30       -1.35      7.44 o
  -1  13   7      142.72      155.28     14.20 o
   0  13   7      164.15      160.73     15.12 o
   1  13   7      180.96      183.59     17.58 o
   2  13   7       94.56       88.93     15.25 o
   3  13   7       72.76       75.95     18.28 o
  -6  14   7      587.74      597.54     28.32 o
  -5  14   7      416.67      439.22     24.16 o
  -4  14   7      261.39      275.25     19.38 o
  -3  14   7      188.73      209.55     18.20 o
  -2  14   7     1240.59     1280.48     83.26 o
  -1  14   7      778.54      809.41     63.95 o
   0  14   7      479.78      482.84     24.57 o
   1  14   7       64.73       84.44     13.27 o
   2  14   7       14.10        4.31      7.85 o
  -4  15   7       11.17       16.27      9.08 o
  -3  15   7        4.24        1.45      9.09 o
  -2  15   7        5.24        8.86      9.94 o
  -1  15   7       70.50       67.38     16.64 o
   0  15   7       85.86      108.05     18.84 o
 -12   0   8      323.55      313.33     36.20 o
 -11   0   8      366.82      319.93     24.44 o
 -10   0   8      232.32      242.89     20.30 o
  -9   0   8        9.59        6.68      5.44 o
  -8   0   8      271.60      262.30     24.13 o
  -7   0   8      101.90      102.43      9.90 o
  -6   0   8     1317.28     1321.13     30.77 o
  -5   0   8     4141.85     4156.30     52.09 o
  -4   0   8     5582.18     5493.07     88.01 o
  -3   0   8     2299.60     2079.51     50.68 o
  -2   0   8    11276.93    10945.71     78.21 o
  -1   0   8     2684.07     2494.58     37.38 o
   0   0   8     2672.65     2600.19     38.83 o
   1   0   8     2939.20     2911.38     42.03 o
   2   0   8      830.83      794.41     29.16 o
   3   0   8        2.47        5.71      4.08 o
   4   0   8     1141.33     1062.94     29.24 o
   5   0   8      582.84      560.13     22.99 o
   6   0   8       14.50       24.94     13.68 o
   7   0   8      347.66      295.23     33.79 o
   8   0   8       48.74       43.04     19.31 o
 -12   1   8       15.71       13.84     14.68 o
 -11   1   8      176.03      187.42     16.02 o
 -10   1   8      234.00      236.13     13.34 o
  -9   1   8      195.51      188.22      9.36 o
  -8   1   8      806.43      796.79     16.23 o
  -7   1   8      303.71      295.14     10.85 o
  -6   1   8      202.60      194.87      8.30 o
  -5   1   8     1070.82     1072.16     17.28 o
  -4   1   8     2709.44     2964.66     37.57 o
  -3   1   8      160.23      173.16      8.89 o
  -2   1   8      274.24      297.61     10.83 o
  -1   1   8       33.90       27.01      3.79 o
   0   1   8     1388.15     1484.89     20.73 o
   1   1   8     2446.34     2550.51     27.66 o
   2   1   8      298.80      318.61     10.49 o
   3   1   8      313.39      317.70     10.95 o
   4   1   8      229.09      220.37      9.83 o
   5   1   8      163.15      161.55     12.32 o
   6   1   8      168.67      170.03     18.49 o
   7   1   8        7.88       16.96      9.08 o
   8   1   8        0.60       -1.48      7.62 o
 -12   2   8        4.90        8.13      9.05 o
 -11   2   8        0.72        0.95      5.26 o
 -10   2   8       47.09       51.16      7.85 o
  -9   2   8       17.60       19.63      5.71 o
  -8   2   8       34.71       41.08      4.79 o
  -7   2   8      125.80      124.49      6.32 o
  -6   2   8       43.65       39.77      4.01 o
  -5   2   8     1337.01     1319.11     16.81 o
  -4   2   8     1134.37     1144.02     15.78 o
  -3   2   8     6281.42     6448.10     68.14 o
  -2   2   8        1.25        1.88      2.53 o
  -1   2   8      650.23      606.55     13.26 o
   0   2   8      989.17      942.92     16.60 o
   1   2   8      587.94      638.65     13.78 o
   2   2   8       44.45       38.69      3.56 o
   3   2   8      472.95      463.03     12.23 o
   4   2   8     2150.53     2106.99     38.52 o
   5   2   8        1.99        0.65      4.52 o
   6   2   8       27.97       26.24      7.46 o
   7   2   8        4.40        9.62      9.21 o
   8   2   8       48.47       36.49     12.31 o
 -12   3   8      319.74      365.12     27.44 o
 -11   3   8      686.82      727.93     27.30 o
 -10   3   8      303.68      308.39     15.39 o
  -9   3   8      729.54      739.77     22.62 o
  -8   3   8     1850.59     1831.35     39.54 o
  -7   3   8     1047.06     1025.65     22.62 o
  -6   3   8      877.27      838.75     19.33 o
  -5   3   8      458.95      406.87      8.19 o
  -4   3   8       13.19        8.91      3.33 o
  -3   3   8     1763.87     1938.06     20.53 o
  -2   3   8      207.13      206.52      7.71 o
  -1   3   8     1638.57     1756.54     25.24 o
   0   3   8      594.96      578.09     13.11 o
   1   3   8      482.24      509.10      9.47 o
   2   3   8       33.21       37.17      3.89 o
   3   3   8       21.84       30.37      6.58 o
   4   3   8       26.66       25.37      6.53 o
   5   3   8      405.66      411.55     19.25 o
   6   3   8     1093.78     1127.81     32.68 o
   7   3   8      456.62      523.51     34.19 o
   8   3   8      334.61      307.71     26.59 o
 -12   4   8        2.51        6.20      7.60 o
 -11   4   8       69.88       68.37     11.08 o
 -10   4   8        2.47        3.39      5.19 o
  -9   4   8       53.81       48.51      7.63 o
  -8   4   8       63.40       58.12      7.50 o
  -7   4   8      938.49      925.62     22.10 o
  -6   4   8      494.45      461.97     15.18 o
  -5   4   8     2501.94     2497.72     32.89 o
  -4   4   8     1498.26     1383.83     27.07 o
  -3   4   8     1400.92     1380.21     22.04 o
  -2   4   8      389.99      348.17      9.11 o
  -1   4   8      160.94      142.41      6.39 o
   0   4   8      625.11      653.49     12.04 o
   1   4   8       47.25       55.69      3.92 o
   2   4   8      191.97      200.92     12.33 o
   3   4   8        4.41        7.32      4.93 o
   4   4   8       77.05       65.55      9.27 o
   5   4   8       66.51       55.01      9.21 o
   6   4   8      126.21      124.19     13.04 o
   7   4   8        3.93        1.64      5.98 o
   8   4   8       45.23       34.06     13.00 o
 -12   5   8      148.22      178.35     16.73 o
 -11   5   8      118.52      119.69     13.66 o
 -10   5   8        3.23        7.55      5.71 o
  -9   5   8      139.24      128.33     10.88 o
  -8   5   8      317.44      313.55     14.67 o
  -7   5   8      248.98      244.08     12.49 o
  -6   5   8       64.28       68.76      7.33 o
  -5   5   8      105.84       98.00      7.70 o
  -4   5   8      577.55      593.39     10.76 o
  -3   5   8       21.70       21.09      3.81 o
  -2   5   8      127.52      146.99      7.90 o
  -1   5   8      286.32      275.92     11.07 o
   0   5   8      331.64      353.18      9.41 o
   1   5   8     1904.24     1810.04     40.67 o
   2   5   8      391.81      350.53     16.54 o
   3   5   8       29.30       27.35      6.76 o
   4   5   8       31.07       37.14      7.87 o
   5   5   8       27.57       28.08      7.65 o
   6   5   8       93.63      107.96     12.76 o
   7   5   8      223.12      235.20     18.20 o
 -12   6   8       44.66       43.46     11.05 o
 -11   6   8       24.72       33.25      9.41 o
 -10   6   8        2.55       -0.08      4.94 o
  -9   6   8     1584.51     1558.60     33.21 o
  -8   6   8      122.28      135.83     10.76 o
  -7   6   8      441.31      417.86     16.20 o
  -6   6   8      181.32      166.78     10.50 o
  -5   6   8     1798.27     1569.87    168.77 o
  -4   6   8     1458.56     1478.89     28.67 o
  -3   6   8     2331.57     2323.43     46.26 o
  -2   6   8     1949.01     1929.24     26.09 o
  -1   6   8      743.88      685.50     15.72 o
   0   6   8     2525.98     2592.71     44.06 o
   1   6   8       38.71       39.95     11.87 o
   2   6   8      347.94      334.25     28.16 o
   3   6   8      134.21      148.70     12.64 o
   4   6   8       43.97       59.23      9.43 o
   5   6   8      139.59      150.19     20.99 o
   6   6   8       44.51       53.87     10.75 o
   7   6   8        0.18       -3.06      6.26 o
 -11   7   8      296.12      276.22     19.79 o
 -10   7   8      127.20      139.16     12.65 o
  -9   7   8      116.75      133.85     11.60 o
  -8   7   8      356.37      367.80     16.50 o
  -7   7   8        1.76        0.54      5.11 o
  -6   7   8      633.39      646.13     19.34 o
  -5   7   8      154.63      155.47      9.81 o
  -4   7   8      144.30      146.24      6.50 o
  -3   7   8       99.55      104.82      7.21 o
  -2   7   8      422.02      409.76     13.21 o
  -1   7   8      417.24      423.85     14.46 o
   0   7   8       16.72       19.43      4.41 o
   1   7   8      196.17      197.41     16.05 o
   2   7   8      983.48      892.88     32.70 o
   3   7   8      857.71      851.00     33.84 o
   4   7   8      404.98      448.82     26.45 o
   5   7   8      127.68      133.06     13.85 o
   6   7   8       93.27       58.73     11.29 o
   7   7   8      111.86      138.78     15.75 o
 -11   8   8        7.24        6.64      7.76 o
 -10   8   8       18.16       18.56     12.31 o
  -9   8   8       35.82       29.93      7.78 o
  -8   8   8        7.03        7.87      5.39 o
  -7   8   8       13.66       10.46      5.36 o
  -6   8   8      157.59       89.80     40.55 o
  -5   8   8      808.40      779.55     20.67 o
  -4   8   8      923.48      899.59     20.91 o
  -3   8   8      462.76      464.52     11.96 o
  -2   8   8      574.20      556.90     15.80 o
  -1   8   8       72.16       69.38      6.72 o
   0   8   8      141.79      129.82      9.11 o
   1   8   8        3.56        0.96      4.36 o
   2   8   8      145.18      158.37     16.05 o
   3   8   8       14.13       10.15      7.33 o
   4   8   8        0.24       -2.90      6.47 o
   5   8   8        1.49        0.38      6.68 o
   6   8   8        1.04        2.09      8.39 o
 -10   9   8      420.96      462.51     24.78 o
  -9   9   8      896.62      905.21     27.54 o
  -8   9   8      334.91      331.55     16.77 o
  -7   9   8      734.51      708.59     22.57 o
  -6   9   8     1533.97     1445.97     30.33 o
  -5   9   8      307.73      315.43     14.07 o
  -4   9   8      132.30      127.27      9.28 o
  -3   9   8      132.21      133.69      7.29 o
  -2   9   8       88.89       91.85      7.87 o
  -1   9   8      694.04      685.46     18.00 o
   0   9   8      102.55       87.21      9.98 o
   1   9   8      178.52      169.14     13.53 o
   2   9   8      397.88      399.41     20.11 o
   3   9   8      772.38      736.42     33.98 o
   4   9   8      138.61      155.49     18.46 o
   5   9   8       66.56       62.07     13.90 o
   6   9   8      368.39      429.56     30.85 o
 -10  10   8       43.59       47.85     11.58 o
  -9  10   8       21.74        7.25      6.69 o
  -8  10   8      202.34      207.94     14.45 o
  -7  10   8      496.50      467.27     19.24 o
  -6  10   8      334.63      361.71     16.45 o
  -5  10   8      123.44      130.30     10.38 o
  -4  10   8      133.51      134.60      9.94 o
  -3  10   8      362.19      353.93     17.72 o
  -2  10   8     1294.78     1240.61     28.14 o
  -1  10   8      623.97      642.73     18.36 o
   0  10   8      346.42      355.97     18.49 o
   1  10   8      339.77      333.21     18.56 o
   2  10   8      468.31      480.76     22.66 o
   3  10   8      255.52      226.18     17.03 o
   4  10   8      189.08      188.85     17.11 o
   5  10   8        0.34       -0.75      7.79 o
  -9  11   8      194.69      180.13     17.33 o
  -8  11   8        4.22        3.92      6.32 o
  -7  11   8        5.94        4.50      5.71 o
  -6  11   8      200.77      210.25     13.66 o
  -5  11   8      106.12      105.74     12.37 o
  -4  11   8        2.84       -1.01      5.31 o
  -3  11   8        0.64        2.23      5.20 o
  -2  11   8        0.72        3.03      4.44 o
  -1  11   8       88.19       89.20     11.00 o
   0  11   8       40.36       39.99      8.86 o
   1  11   8        0.36       -0.81      5.28 o
   2  11   8       28.70       35.59      9.17 o
   3  11   8       13.10        8.82      6.96 o
   4  11   8        1.06        2.34      6.57 o
   5  11   8        9.47       10.76      7.89 o
  -8  12   8       31.49       31.79     10.35 o
  -7  12   8      264.45      287.34     19.80 o
  -6  12   8      550.48      523.60     24.80 o
  -5  12   8      553.76      561.24     29.96 o
  -4  12   8       38.71       34.42      8.93 o
  -3  12   8      932.04      921.89     29.91 o
  -2  12   8      852.81      740.04     50.08 o
  -1  12   8      569.04      556.03     23.59 o
   0  12   8      443.03      468.71     22.67 o
   1  12   8      291.38      288.11     18.97 o
   2  12   8      321.21      329.89     20.51 o
   3  12   8      186.97      221.17     18.40 o
   4  12   8      127.95      136.34     16.05 o
  -7  13   8      124.09      117.05     15.00 o
  -6  13   8        0.43       -0.82      6.71 o
  -5  13   8        0.44       -2.43      6.14 o
  -4  13   8       73.98       68.08     11.60 o
  -3  13   8       87.52       95.43     12.51 o
  -2  13   8       28.16       23.98     10.99 o
  -1  13   8       69.07       93.38     16.55 o
   0  13   8        0.12        0.35      5.85 o
   1  13   8       83.36       79.92     12.45 o
   2  13   8        2.88        3.32      6.92 o
   3  13   8       66.69       45.37     11.45 o
  -6  14   8       17.57       24.99     10.20 o
  -5  14   8        4.66       -2.01      7.03 o
  -4  14   8        5.57        9.28      7.84 o
  -3  14   8        1.74        6.75      8.79 o
  -2  14   8        0.36       -0.51      8.48 o
  -1  14   8       41.32       42.60     13.05 o
   0  14   8       58.96       48.03     14.34 o
   1  14   8       27.38       21.58      9.34 o
 -12   1   9      681.63      721.59     37.12 o
 -11   1   9       84.39       80.14     11.90 o
 -10   1   9      498.93      483.14     18.13 o
  -9   1   9     1891.23     1910.17     55.97 o
  -8   1   9      625.34      680.38     17.02 o
  -7   1   9      998.35     1047.71     19.74 o
  -6   1   9      195.99      202.88      9.16 o
  -5   1   9      585.62      636.53     14.30 o
  -4   1   9     2048.47     2189.25     26.03 o
  -3   1   9     2691.93     2756.22     33.59 o
  -2   1   9        6.02        9.70      3.05 o
  -1   1   9     2810.71     2833.73     30.15 o
   0   1   9     1841.45     1959.64     25.47 o
   1   1   9      650.49      666.85     15.26 o
   2   1   9      550.93      535.14     14.11 o
   3   1   9      147.05      138.28      8.19 o
   4   1   9      382.53      404.19     17.67 o
   5   1   9      343.49      373.81     17.75 o
   6   1   9       52.50       57.70     13.33 o
   7   1   9       13.37        8.60      8.80 o
 -12   2   9       24.99       18.32     10.48 o
 -11   2   9       12.21       27.12      8.71 o
 -10   2   9      120.41      121.25     10.62 o
  -9   2   9       10.38        9.37      5.05 o
  -8   2   9      730.11      694.67     19.68 o
  -7   2   9     1072.23     1079.24     23.74 o
  -6   2   9     1147.63     1173.98     27.99 o
  -5   2   9     4503.76     4595.95     71.41 o
  -4   2   9     1715.42     1695.18     33.32 o
  -3   2   9     2709.88     2603.41     25.31 o
  -2   2   9      851.89      762.55     17.91 o
  -1   2   9     3075.32     3033.64     41.20 o
   0   2   9      729.73      722.17     26.87 o
   1   2   9     1213.09     1190.08     32.25 o
   2   2   9      263.74      274.38     13.47 o
   3   2   9       88.49       92.03      6.71 o
   4   2   9       55.40       42.66      7.69 o
   5   2   9      164.62      166.91     13.44 o
   6   2   9        8.21       12.41      9.09 o
   7   2   9       66.08       65.50     14.88 o
 -12   3   9      131.44      112.50     17.63 o
 -11   3   9       45.15       36.33      9.30 o
 -10   3   9      134.59      127.86     11.13 o
  -9   3   9        0.09        5.39      4.52 o
  -8   3   9      123.52      126.33      9.80 o
  -7   3   9      220.33      214.16     11.45 o
  -6   3   9      117.26       92.65      8.97 o
  -5   3   9      324.61      320.42     11.79 o
  -4   3   9     1855.64     1939.04     26.95 o
  -3   3   9      127.84      139.40      6.57 o
  -2   3   9      202.57      203.29      8.21 o
  -1   3   9      264.88      257.19     10.77 o
   0   3   9       51.66       60.68      5.41 o
   1   3   9       54.82       59.57      4.30 o
   2   3   9       38.07       42.93      4.36 o
   3   3   9       15.77       17.27      6.63 o
   4   3   9      440.08      390.16     22.66 o
   5   3   9        0.08        1.01      5.24 o
   6   3   9        7.67        7.00      6.21 o
   7   3   9        1.07        5.67      8.80 o
 -12   4   9        0.74       -1.35      6.80 o
 -11   4   9        3.56       -2.29      6.00 o
 -10   4   9      472.89      445.49     18.70 o
  -9   4   9      295.17      284.94     14.78 o
  -8   4   9       13.21       16.97      5.24 o
  -7   4   9      707.08      729.03     20.16 o
  -6   4   9      599.70      603.05     17.35 o
  -5   4   9      212.26      212.34     12.46 o
  -4   4   9      145.87      154.67      7.38 o
  -3   4   9      677.07      695.06     13.41 o
  -2   4   9     1635.03     1623.87     21.55 o
  -1   4   9     3767.22     3742.77     31.47 o
   0   4   9     1134.03     1123.99     20.71 o
   1   4   9        3.53        4.47      2.68 o
   2   4   9     2247.83     2247.89     39.96 o
   3   4   9     1754.67     1711.81     36.66 o
   4   4   9      164.01      153.58     13.11 o
   5   4   9       61.87       51.25      9.42 o
   6   4   9        0.16       -1.64      5.56 o
   7   4   9        0.90       -2.15      7.25 o
 -12   5   9      346.91      327.06     21.29 o
 -11   5   9      888.76      931.88     32.25 o
 -10   5   9       16.59       27.65      8.45 o
  -9   5   9     1657.53     1643.52     33.65 o
  -8   5   9       19.16       14.37      5.49 o
  -7   5   9      585.09      602.09     18.78 o
  -6   5   9      198.29      197.49     11.04 o
  -5   5   9      618.08      593.63     22.01 o
  -4   5   9      128.75      118.51      6.67 o
  -3   5   9        0.53       -2.01      2.39 o
  -2   5   9       61.90       57.58      5.70 o
  -1   5   9        5.51        4.56      2.67 o
   0   5   9      522.91      523.10     10.42 o
   1   5   9      213.56      214.73     15.64 o
   2   5   9      538.61      523.79     20.49 o
   3   5   9        1.56        5.84      5.42 o
   4   5   9      431.25      445.89     20.99 o
   5   5   9      694.40      701.45     27.13 o
   6   5   9      683.26      736.02     29.24 o
   7   5   9      662.21      710.80     38.76 o
 -12   6   9       25.93       19.20      9.56 o
 -11   6   9       28.04       21.13      9.34 o
 -10   6   9        3.96        1.24      5.35 o
  -9   6   9       25.35       22.18      6.87 o
  -8   6   9        6.56        4.46      4.88 o
  -7   6   9        0.60       -0.09      3.91 o
  -6   6   9       33.32       34.28      6.27 o
  -5   6   9      142.46      126.76      8.98 o
  -4   6   9       28.42       30.65      4.25 o
  -3   6   9      151.78      142.43      8.24 o
  -2   6   9        3.03        4.03      3.12 o
  -1   6   9      507.41      524.89     14.49 o
   0   6   9      207.50      207.41      9.73 o
   1   6   9      247.04      231.66     16.77 o
   2   6   9        0.57       -0.66      7.04 o
   3   6   9       46.21       44.38      8.63 o
   4   6   9      179.54      177.24     14.71 o
   5   6   9      117.72      119.34     13.48 o
   6   6   9        1.26        0.26      6.03 o
   7   6   9       33.86       28.05     10.21 o
 -11   7   9      246.59      270.64     19.47 o
 -10   7   9      333.73      358.41     18.34 o
  -9   7   9      287.03      309.02     16.33 o
  -8   7   9      227.58      234.42     13.87 o
  -7   7   9     1091.17     1074.66     26.24 o
  -6   7   9      351.83      213.44     91.77 o
  -5   7   9       53.98       52.13      6.89 o
  -4   7   9      308.77      300.80     10.57 o
  -3   7   9      222.35      239.47     10.54 o
  -2   7   9      166.94      158.46      9.22 o
  -1   7   9      604.62      635.30     16.44 o
   0   7   9       26.83       21.48      6.01 o
   1   7   9      675.64      610.29     27.13 o
   2   7   9     1383.19     1325.14     40.96 o
   3   7   9      136.93      127.20     15.61 o
   4   7   9      608.05      554.54     29.70 o
   5   7   9      190.44      173.83     16.09 o
   6   7   9      485.94      539.87     26.74 o
 -11   8   9        5.84        5.98      7.80 o
 -10   8   9      111.98      105.11     13.80 o
  -9   8   9       67.78       65.62      9.68 o
  -8   8   9      957.25      924.89     23.28 o
  -7   8   9     1307.38     1257.16     30.02 o
  -6   8   9      672.71      689.20     20.84 o
  -5   8   9      809.18      770.72     20.83 o
  -4   8   9      771.02      752.88     19.43 o
  -3   8   9      956.03      966.60     35.55 o
  -2   8   9      356.55      359.67     13.35 o
  -1   8   9      574.87      578.56     16.24 o
   0   8   9      432.63      397.29     18.29 o
   1   8   9      490.41      506.56     21.43 o
   2   8   9      226.91      245.85     19.47 o
   3   8   9      232.70      257.17     21.12 o
   4   8   9       60.23       75.76     14.21 o
   5   8   9      149.10      146.85     18.91 o
   6   8   9       14.97        8.83      9.85 o
 -10   9   9       20.23       18.82      9.13 o
  -9   9   9       37.07       40.93      8.82 o
  -8   9   9        0.59        0.69      5.11 o
  -7   9   9       23.93       20.73      6.22 o
  -6   9   9        0.07       -0.36      4.49 o
  -5   9   9      206.30      179.73     11.35 o
  -4   9   9       92.26       89.38     11.11 o
  -3   9   9        1.54        1.38      3.87 o
  -2   9   9      465.37      449.87     15.34 o
  -1   9   9        0.12        0.01      4.48 o
   0   9   9      152.19      140.77     13.27 o
   1   9   9        3.80        4.40      5.49 o
   2   9   9      135.14      103.58     12.13 o
   3   9   9       39.25       28.98     10.42 o
   4   9   9       19.44       12.79      8.59 o
   5   9   9       71.38       63.68     14.93 o
 -10  10   9       18.18       15.88      9.33 o
  -9  10   9        5.58        2.86      6.23 o
  -8  10   9       15.92       26.19      7.56 o
  -7  10   9      410.66      386.29     17.93 o
  -6  10   9      106.39      112.63     10.50 o
  -5  10   9      689.20      660.60     25.55 o
  -4  10   9      542.50      532.80     22.35 o
  -3  10   9     1479.55     1363.31     33.69 o
  -2  10   9      224.79      207.09     11.61 o
  -1  10   9      179.40      188.51     22.50 o
   0  10   9      621.39      612.59     24.10 o
   1  10   9      296.79      282.63     17.76 o
   2  10   9       12.11       12.28      7.15 o
   3  10   9       18.93       15.91      7.57 o
   4  10   9       59.70       47.53     11.27 o
   5  10   9       30.14       41.13     13.45 o
  -9  11   9      497.35      517.63     26.85 o
  -8  11   9      300.04      310.14     17.59 o
  -7  11   9      383.60      357.45     21.44 o
  -6  11   9       76.91       60.43     10.97 o
  -5  11   9      312.46      310.80     19.11 o
  -4  11   9       18.70       22.64      7.70 o
  -3  11   9      615.06      602.86     23.97 o
  -2  11   9      574.59      544.87     30.13 o
  -1  11   9      404.27      397.89     20.00 o
   0  11   9      204.32      205.71     15.74 o
   1  11   9       41.51       41.49      9.54 o
   2  11   9        4.53        1.32      6.29 o
   3  11   9       81.84       80.24     12.67 o
   4  11   9      104.35      103.57     14.44 o
  -8  12   9        0.38        1.74      7.34 o
  -7  12   9        7.56       -2.84      6.57 o
  -6  12   9       19.04       20.44      8.67 o
  -5  12   9      285.70      274.87     18.71 o
  -4  12   9       16.69       17.86      7.87 o
  -3  12   9      551.55      528.31     23.30 o
  -2  12   9      234.11      223.85     21.89 o
  -1  12   9       98.96       87.99     11.66 o
   0  12   9       22.08       20.27      8.00 o
   1  12   9       12.10       25.09      8.74 o
   2  12   9        6.34        6.84      6.97 o
   3  12   9       26.02        8.23      7.70 o
  -7  13   9       27.15       39.06     11.18 o
  -6  13   9       21.82       20.51      8.78 o
  -5  13   9       44.91       64.83     11.94 o
  -4  13   9        2.22       -5.23      5.91 o
  -3  13   9       45.21       39.80     13.00 o
  -2  13   9      120.29      132.93     22.73 o
  -1  13   9       14.03        4.97      9.33 o
   0  13   9       12.42       13.24      7.58 o
   1  13   9       21.76       20.91      9.12 o
   2  13   9       18.52        6.12      7.44 o
  -5  14   9      215.91      246.26     19.54 o
  -4  14   9      447.91      470.88     62.55 o
  -3  14   9      190.14      193.59     22.22 o
  -2  14   9       11.79       21.01     10.73 o
  -1  14   9      281.11      285.81     26.45 o
   0  14   9      177.37      200.57     23.32 o
 -12   0  10      224.07      180.60     30.17 o
 -11   0  10        9.34        4.42     12.47 o
 -10   0  10        7.23        4.42     10.06 o
  -9   0  10        2.57        5.16      6.08 o
  -8   0  10     1957.59     1953.97     47.26 o
  -7   0  10      630.32      666.42     41.43 o
  -6   0  10     3645.66     3624.81    152.85 o
  -5   0  10     1751.57     1744.13     55.31 o
  -4   0  10     1894.92     1842.33     72.20 o
  -3   0  10     2308.04     2178.05     57.12 o
  -2   0  10     1359.04     1318.10     30.71 o
  -1   0  10       18.70        9.32      4.63 o
   0   0  10      656.97      609.48     21.73 o
   1   0  10     1721.16     1653.45     35.65 o
   2   0  10      807.56      780.49     29.97 o
   3   0  10     1060.48     1053.37     30.28 o
   4   0  10     1761.99     1783.87     73.21 o
   5   0  10      407.71      405.85     37.81 o
   6   0  10        0.04       -5.63      8.45 o
   7   0  10       89.09      119.46     27.35 o
 -12   1  10       70.04       82.06     15.98 o
 -11   1  10        4.56        2.61      7.53 o
 -10   1  10      484.51      465.53     27.58 o
  -9   1  10      499.08      530.49     22.74 o
  -8   1  10      630.60      636.39     16.74 o
  -7   1  10     1151.60     1157.66     20.72 o
  -6   1  10      238.53      267.53     10.34 o
  -5   1  10       45.24       47.63      5.26 o
  -4   1  10        9.85        8.34      4.09 o
  -3   1  10      158.53      185.70     10.09 o
  -2   1  10      478.63      471.13     13.30 o
  -1   1  10       54.89       66.37      5.91 o
   0   1  10       26.13       32.17      4.72 o
   1   1  10       29.01       33.87      5.09 o
   2   1  10        8.92       12.02      3.91 o
   3   1  10      833.65      812.07     18.62 o
   4   1  10      265.94      251.92     15.01 o
   5   1  10      161.51      167.52     18.84 o
   6   1  10      139.90      150.24     19.33 o
   7   1  10       55.16       60.93     15.33 o
 -12   2  10       12.16       24.43     15.49 o
 -11   2  10       31.97       30.96     11.33 o
 -10   2  10       18.99       18.87      6.36 o
  -9   2  10      102.28       78.60      9.84 o
  -8   2  10       38.11       37.80      7.52 o
  -7   2  10        7.30        5.64      3.47 o
  -6   2  10        4.78        5.20      3.29 o
  -5   2  10      360.58      388.13     11.97 o
  -4   2  10       41.34       45.39      5.67 o
  -3   2  10     1791.67     1737.61     24.18 o
  -2   2  10     2539.29     2629.17     34.67 o
  -1   2  10      110.92      106.51      7.16 o
   0   2  10        1.59        3.14      3.54 o
   1   2  10     1364.56     1373.94     22.55 o
   2   2  10     1306.99     1365.89     22.65 o
   3   2  10      649.92      613.94     22.02 o
   4   2  10      786.32      709.54     24.68 o
   5   2  10        9.31        6.90      7.44 o
   6   2  10       40.18       28.36     10.95 o
   7   2  10        3.53        5.30      9.05 o
 -12   3  10      679.43      711.92     37.59 o
 -11   3  10      204.55      215.76     16.56 o
 -10   3  10      694.06      696.21     22.71 o
  -9   3  10      368.53      365.98     18.01 o
  -8   3  10     1727.59     1712.55     36.23 o
  -7   3  10      503.28      528.57     19.78 o
  -6   3  10        9.99       12.24      3.23 o
  -5   3  10       13.87       29.53      4.40 o
  -4   3  10      925.94      926.58     22.17 o
  -3   3  10      459.34      505.94     12.16 o
  -2   3  10       61.67       74.01      5.91 o
  -1   3  10       54.17       63.65      6.58 o
   0   3  10      134.49      142.39      8.05 o
   1   3  10      578.19      580.52     14.42 o
   2   3  10        4.63        4.30      4.54 o
   3   3  10      265.85      261.12     15.41 o
   4   3  10     1642.02     1640.56     38.01 o
   5   3  10      158.06      172.95     14.48 o
   6   3  10      575.91      547.99     33.41 o
   7   3  10      319.50      310.05     39.22 o
 -12   4  10       55.04       60.26     15.06 o
 -11   4  10        1.96       -5.44      5.96 o
 -10   4  10      207.49      211.71     13.83 o
  -9   4  10      599.51      585.55     20.44 o
  -8   4  10       38.42       40.04      7.02 o
  -7   4  10       10.05        7.06      4.44 o
  -6   4  10      386.09      355.75     17.77 o
  -5   4  10     2260.55     2334.05     27.15 o
  -4   4  10      782.53      766.84     14.74 o
  -3   4  10      232.80      211.91      8.30 o
  -2   4  10      499.10      503.62     13.10 o
  -1   4  10      430.38      426.65     11.79 o
   0   4  10     1474.90     1508.06     45.16 o
   1   4  10        1.11       -1.67      3.66 o
   2   4  10      224.70      230.03     14.51 o
   3   4  10      105.74       95.53     10.94 o
   4   4  10       31.93       17.16      6.88 o
   5   4  10       93.92       89.08     11.72 o
   6   4  10       96.90       88.66     16.91 o
 -12   5  10      118.90      134.07     15.38 o
 -11   5  10       25.87       27.60     11.53 o
 -10   5  10       38.71       27.26      7.42 o
  -9   5  10       22.38       18.70      6.57 o
  -8   5  10      436.25      407.35     16.78 o
  -7   5  10      141.71      128.88      8.90 o
  -6   5  10       48.75       36.46      7.48 o
  -5   5  10       85.33      109.19     10.18 o
  -4   5  10       79.53       81.36      6.48 o
  -3   5  10        0.05       -1.12      2.72 o
  -2   5  10       56.36       62.79      5.11 o
  -1   5  10      259.69      255.80      8.98 o
   0   5  10      103.25       90.48      7.49 o
   1   5  10        7.90        3.87      5.50 o
   2   5  10       40.42       35.07      7.77 o
   3   5  10      290.98      293.37     17.47 o
   4   5  10      338.70      317.35     18.56 o
   5   5  10      379.72      345.14     20.18 o
   6   5  10      162.42      174.16     16.45 o
 -11   6  10       14.96       14.95      8.39 o
 -10   6  10      510.78      531.31     21.50 o
  -9   6  10      320.28      296.82     15.86 o
  -8   6  10     1966.30     1970.39     36.33 o
  -7   6  10     1865.22     1850.10     33.56 o
  -6   6  10      900.45      953.41     34.26 o
  -5   6  10      718.02      651.24     22.33 o
  -4   6  10      908.05      913.70     18.34 o
  -3   6  10      616.12      623.25     16.19 o
  -2   6  10      214.66      202.59     12.54 o
  -1   6  10      441.65      439.64     13.89 o
   0   6  10      312.35      321.50     21.12 o
   1   6  10      207.54      203.02     16.49 o
   2   6  10     1927.95     1905.95     49.30 o
   3   6  10      416.14      404.23     20.69 o
   4   6  10      286.63      285.86     18.36 o
   5   6  10       40.04       28.34      9.01 o
   6   6  10       12.01       10.43      7.96 o
 -11   7  10       80.29       93.46     13.65 o
 -10   7  10      747.85      767.23     25.95 o
  -9   7  10       46.58       60.80      9.30 o
  -8   7  10      324.93      301.83     15.62 o
  -7   7  10        2.12        2.67      4.67 o
  -6   7  10      946.79      920.46     23.44 o
  -5   7  10        5.70        5.66      8.45 o
  -4   7  10        8.85        6.36      4.77 o
  -3   7  10      106.81      112.72      8.14 o
  -2   7  10      190.37      189.41     10.19 o
  -1   7  10       72.30       71.99      6.91 o
   0   7  10      291.71      276.75     18.67 o
   1   7  10       86.59       89.89     13.07 o
   2   7  10      187.38      196.50     18.34 o
   3   7  10       21.45       18.14      8.96 o
   4   7  10      392.81      408.87     27.02 o
   5   7  10      149.79      180.73     20.17 o
   6   7  10      522.73      527.90     27.32 o
 -11   8  10        0.86       -1.48      7.23 o
 -10   8  10       19.41       15.87      8.46 o
  -9   8  10       91.15       76.01     10.21 o
  -8   8  10      171.15      150.96     12.30 o
  -7   8  10      161.84      137.12     26.89 o
  -6   8  10       65.74       62.61      9.42 o
  -5   8  10      999.99      964.05     28.85 o
  -4   8  10      427.79      398.71     22.45 o
  -3   8  10      128.77      110.54      9.87 o
  -2   8  10      515.98      512.19     16.00 o
  -1   8  10       55.33       48.31      8.27 o
   0   8  10       15.91       18.23      6.50 o
   1   8  10       38.60       27.69      9.37 o
   2   8  10       53.88       53.41     11.74 o
   3   8  10       27.88       20.38      9.66 o
   4   8  10       39.00       39.01     12.07 o
   5   8  10       13.53       11.45      9.62 o
 -10   9  10      637.48      679.84     30.01 o
  -9   9  10      274.90      283.61     16.65 o
  -8   9  10      148.97      164.25     13.01 o
  -7   9  10      620.11      602.70     21.47 o
  -6   9  10      415.26      415.82     17.19 o
  -5   9  10      380.89      383.96     16.07 o
  -4   9  10       15.61       13.25      6.49 o
  -3   9  10      158.78      136.78     12.14 o
  -2   9  10        1.96        8.92      4.52 o
  -1   9  10       60.78       58.76      9.34 o
   0   9  10      110.91      100.18     11.46 o
   1   9  10      192.86      203.15     15.63 o
   2   9  10       82.85       78.99     11.57 o
   3   9  10      293.24      293.94     32.78 o
   4   9  10       79.29       68.70     14.91 o
   5   9  10       17.71        8.49      9.66 o
  -9  10  10        1.74        3.99      6.22 o
  -8  10  10      166.58      151.05     12.96 o
  -7  10  10       10.93       13.52      6.37 o
  -6  10  10      389.56      379.96     21.06 o
  -5  10  10      269.59      274.37     17.46 o
  -4  10  10      222.17      247.60     16.35 o
  -3  10  10      353.19      385.38     19.21 o
  -2  10  10     1034.94      948.31     28.30 o
  -1  10  10      449.61      453.93     21.02 o
   0  10  10      334.24      336.27     19.15 o
   1  10  10      211.50      223.65     16.84 o
   2  10  10       98.42      103.12     13.23 o
   3  10  10        6.81        5.90      6.94 o
   4  10  10      128.29      137.33     15.74 o
  -9  11  10       71.72       60.72     14.03 o
  -8  11  10        2.49        2.57      7.48 o
  -7  11  10        5.43       11.29      7.96 o
  -6  11  10       54.39       42.25     10.21 o
  -5  11  10        4.10        2.72      6.18 o
  -4  11  10       13.13       12.38      6.86 o
  -3  11  10        5.98        1.83      7.34 o
  -2  11  10       46.23       39.06     11.78 o
  -1  11  10       22.00       20.85      7.45 o
   0  11  10       52.43       47.84     10.07 o
   1  11  10       99.96       95.56     12.88 o
   2  11  10        1.02       -0.35      6.24 o
   3  11  10        6.01        7.02      7.29 o
  -8  12  10      138.63      148.17     16.47 o
  -7  12  10        9.85        6.80      7.84 o
  -6  12  10      149.33      150.10     15.78 o
  -5  12  10      481.87      495.50     24.43 o
  -4  12  10      400.48      408.26     22.06 o
  -3  12  10       77.15       80.72     15.64 o
  -2  12  10      406.06      378.68     27.59 o
  -1  12  10      870.62      869.39     40.34 o
   0  12  10      577.12      629.99     27.34 o
   1  12  10      477.95      518.80     25.95 o
   2  12  10      333.87      331.06     25.40 o
  -6  13  10        1.19       -3.55      6.74 o
  -5  13  10       14.89        9.87      7.84 o
  -4  13  10       74.33       69.70     21.52 o
  -3  13  10        4.25        0.48      8.76 o
  -2  13  10       39.39       28.02     12.22 o
  -1  13  10      114.30      113.26     18.49 o
   0  13  10       71.89       47.46     16.09 o
   1  13  10      134.19      135.70     15.64 o
  -4  14  10       18.04       17.55     10.79 o
  -3  14  10        0.52        0.05      9.21 o
  -2  14  10        0.09       -2.62      9.45 o
 -12   1  11      232.55      216.77     23.03 o
 -11   1  11      115.34      137.62     18.18 o
 -10   1  11      661.30      635.52     32.14 o
  -9   1  11      718.81      754.48     32.50 o
  -8   1  11      512.98      561.83     20.36 o
  -7   1  11       26.92       26.73      5.08 o
  -6   1  11      151.68      161.83      9.91 o
  -5   1  11      620.37      662.13     20.67 o
  -4   1  11       42.31       40.76      6.56 o
  -3   1  11       28.94       22.32      5.24 o
  -2   1  11       94.46       84.45      6.88 o
  -1   1  11      704.87      694.05     17.12 o
   0   1  11      211.39      215.30     10.23 o
   1   1  11      122.21      118.81      8.20 o
   2   1  11      168.71      161.12      9.49 o
   3   1  11     1701.00     1628.13     43.78 o
   4   1  11       17.61       18.93      9.18 o
   5   1  11      299.26      326.57     25.44 o
   6   1  11      275.75      265.60     25.44 o
 -12   2  11        1.86        1.70      8.36 o
 -11   2  11        8.67       -2.08      6.86 o
 -10   2  11      257.87      258.04     16.48 o
  -9   2  11      346.07      337.74     17.49 o
  -8   2  11      226.60      213.53     14.40 o
  -7   2  11      271.31      259.27     14.59 o
  -6   2  11      968.22      968.67     25.76 o
  -5   2  11     1307.99     1335.07     38.61 o
  -4   2  11     1113.20     1038.20     41.06 o
  -3   2  11     3695.03     3752.89     58.93 o
  -2   2  11      535.15      501.23     16.60 o
  -1   2  11     1596.28     1579.14     25.45 o
   0   2  11      116.47      117.68      8.06 o
   1   2  11      838.01      867.51     19.08 o
   2   2  11      231.34      247.43     14.65 o
   3   2  11      360.08      403.99     18.92 o
   4   2  11        4.21        3.18      5.11 o
   5   2  11        2.02        5.57      7.95 o
   6   2  11      168.78      174.50     21.75 o
 -12   3  11      172.30      194.18     22.38 o
 -11   3  11       78.59       74.51     15.00 o
 -10   3  11       19.57       17.21      7.34 o
  -9   3  11        1.51       -0.25      5.58 o
  -8   3  11       81.43       76.37      9.97 o
  -7   3  11       26.69       27.39      6.94 o
  -6   3  11       89.57       91.50      6.29 o
  -5   3  11      275.91      281.93     10.91 o
  -4   3  11      226.88      218.07     10.10 o
  -3   3  11      653.00      648.77     15.85 o
  -2   3  11      382.84      356.27     11.82 o
  -1   3  11        0.08        3.67      3.73 o
   0   3  11       29.27       30.39      4.86 o
   1   3  11       47.70       49.12      7.94 o
   2   3  11       31.56       24.24      6.91 o
   3   3  11        7.07        5.30      5.45 o
   4   3  11        0.46        1.51      5.30 o
   5   3  11       32.45       32.71     12.07 o
   6   3  11      127.18      111.41     18.30 o
 -12   4  11        3.95        3.77     10.09 o
 -11   4  11       34.32       30.72      9.50 o
 -10   4  11       11.95       10.61      5.96 o
  -9   4  11      758.34      742.94     34.99 o
  -8   4  11      379.41      393.66     19.05 o
  -7   4  11      185.24      208.05     13.92 o
  -6   4  11      149.96      149.21     11.64 o
  -5   4  11       22.23       15.70      5.72 o
  -4   4  11     1031.31     1013.13     17.91 o
  -3   4  11     1624.44     1658.83     22.74 o
  -2   4  11      914.04      912.55     18.15 o
  -1   4  11     1259.44     1273.79     20.66 o
   0   4  11      351.35      372.60     13.85 o
   1   4  11      410.76      394.02     18.23 o
   2   4  11     1280.98     1222.39     32.37 o
   3   4  11      402.05      402.53     20.13 o
   4   4  11      100.44       92.66     11.85 o
   5   4  11       49.55       35.28      9.19 o
   6   4  11       31.02        7.10      9.56 o
 -12   5  11      277.39      256.80     33.99 o
 -11   5  11      639.24      668.91     28.40 o
 -10   5  11      173.87      189.68     13.87 o
  -9   5  11       26.22       23.00      6.78 o
  -8   5  11      133.45      133.79     12.75 o
  -7   5  11      436.03      434.17     19.85 o
  -6   5  11       23.05       14.71      6.03 o
  -5   5  11      526.33      530.41     20.18 o
  -4   5  11      205.23      210.34      9.98 o
  -3   5  11       94.28       92.79      7.38 o
  -2   5  11       68.01       72.17      5.68 o
  -1   5  11        3.43        5.96      4.20 o
   0   5  11       73.91       74.78     11.21 o
   1   5  11      597.54      625.77     28.01 o
   2   5  11      368.54      389.10     19.53 o
   3   5  11      466.60      476.69     22.33 o
   4   5  11      279.54      306.74     19.19 o
   5   5  11      427.09      404.38     30.49 o
   6   5  11      333.84      325.39     27.99 o
 -11   6  11      161.83      151.53     15.85 o
 -10   6  11       36.38       34.03      8.19 o
  -9   6  11        0.06        5.53      5.52 o
  -8   6  11      150.48      145.80     11.67 o
  -7   6  11       83.88       72.44     10.52 o
  -6   6  11        0.62        0.71      4.77 o
  -5   6  11        0.56       -0.21      4.52 o
  -4   6  11       12.47        9.47      4.01 o
  -3   6  11      132.59      131.07      8.76 o
  -2   6  11        0.29        1.50      3.34 o
  -1   6  11      359.79      388.74     17.87 o
   0   6  11     1092.01     1034.28     34.82 o
   1   6  11      135.38      167.55     25.54 o
   2   6  11       79.73       83.94     13.62 o
   3   6  11       16.34       16.91      7.37 o
   4   6  11       29.83       25.78      8.76 o
   5   6  11       16.33       16.24      8.16 o
 -11   7  11      333.73      367.14     22.91 o
 -10   7  11        7.15        2.93      5.96 o
  -9   7  11      137.64      155.77     12.79 o
  -8   7  11       68.15       69.15      8.20 o
  -7   7  11      466.58      402.20     42.50 o
  -6   7  11      198.72      180.96     14.09 o
  -5   7  11      471.76      428.64     19.73 o
  -4   7  11        0.12       -2.72      4.03 o
  -3   7  11       36.74       46.94      6.38 o
  -2   7  11      119.63      120.51      8.75 o
  -1   7  11       37.37       31.96      7.40 o
   0   7  11       21.28       20.12      8.10 o
   1   7  11      205.82      189.38     17.76 o
   2   7  11      246.59      275.84     21.33 o
   3   7  11      438.01      433.28     27.26 o
   4   7  11       10.92        9.48     11.66 o
   5   7  11      142.42      137.07     19.05 o
 -10   8  11       84.31       82.35     13.26 o
  -9   8  11      274.53      283.21     16.57 o
  -8   8  11      304.60      319.07     16.65 o
  -7   8  11      878.74      882.36     25.28 o
  -6   8  11     1298.15     1222.15     34.01 o
  -5   8  11      966.15      932.01     28.86 o
  -4   8  11      219.21      215.47     14.65 o
  -3   8  11     1759.00     1705.17     30.25 o
  -2   8  11       54.36       55.34      6.90 o
  -1   8  11      733.68      727.14     25.23 o
   0   8  11      801.59      789.04     27.25 o
   1   8  11      753.89      769.71     33.68 o
   2   8  11        0.92       -1.27      6.47 o
   3   8  11      197.01      185.99     19.90 o
   4   8  11      401.97      426.53     29.29 o
 -10   9  11        2.17       -1.97      7.30 o
  -9   9  11        2.71        2.04      6.06 o
  -8   9  11        6.34       11.87      5.95 o
  -7   9  11        0.87        4.54      5.27 o
  -6   9  11       80.99       79.97     11.59 o
  -5   9  11       10.59        6.39      6.03 o
  -4   9  11      201.87      216.28     15.39 o
  -3   9  11       44.13       47.48      8.80 o
  -2   9  11       15.65       13.31      6.12 o
  -1   9  11       15.80       21.28      7.08 o
   0   9  11        7.41       -1.94      5.30 o
   1   9  11       22.08       18.36      7.79 o
   2   9  11       72.31       71.29     11.54 o
   3   9  11      235.95      212.56     21.61 o
   4   9  11       65.07       70.92     18.30 o
  -9  10  11      115.75      120.19     15.23 o
  -8  10  11       36.03       36.28     10.21 o
  -7  10  11        0.75        6.47      6.89 o
  -6  10  11      273.25      262.16     18.12 o
  -5  10  11      335.20      342.42     19.79 o
  -4  10  11       90.25       99.09     11.88 o
  -3  10  11      769.62      696.99     34.26 o
  -2  10  11      756.63      694.88     34.26 o
  -1  10  11      340.73      385.35     25.51 o
   0  10  11      738.97      757.99     28.60 o
   1  10  11      552.44      561.77     25.94 o
   2  10  11        0.62        2.32      6.38 o
   3  10  11       40.79       61.35     12.17 o
  -8  11  11      338.06      347.32     22.74 o
  -7  11  11        3.34       12.11      7.61 o
  -6  11  11        2.17        0.50      6.27 o
  -5  11  11       52.79       54.41     10.42 o
  -4  11  11        0.82        2.99      6.17 o
  -3  11  11       19.27       11.59     11.87 o
  -2  11  11       15.07       17.46     10.02 o
  -1  11  11       68.28       69.30     10.94 o
   0  11  11      156.72      190.33     16.37 o
   1  11  11      237.54      255.47     19.25 o
   2  11  11       70.21       76.60     13.13 o
  -7  12  11        0.10       -2.46      6.79 o
  -6  12  11       13.03        9.64      7.61 o
  -5  12  11        1.20        2.63      7.03 o
  -4  12  11       20.65       21.02     10.76 o
  -3  12  11        9.02        4.58      8.93 o
  -2  12  11       61.01       52.49     13.94 o
  -1  12  11      158.65      164.77     28.16 o
   0  12  11        5.25        4.51      6.98 o
   1  12  11       21.63       20.90      9.39 o
  -5  13  11       95.94       90.82     17.48 o
  -4  13  11        4.49        0.33      9.09 o
  -3  13  11      153.38      179.94     21.89 o
  -2  13  11        3.13        2.63      9.16 o
  -1  13  11        3.04        2.46      9.21 o
 -12   0  12        7.55        8.85     14.88 o
 -11   0  12       68.96       64.76     20.51 o
 -10   0  12       75.93       83.26     20.92 o
  -9   0  12      313.84      319.77     32.98 o
  -8   0  12      428.59      439.31     20.44 o
  -7   0  12      331.87      342.75     23.33 o
  -6   0  12     1369.37     1378.16     51.48 o
  -5   0  12      746.69      789.65     26.34 o
  -4   0  12     2025.77     1985.38     61.54 o
  -3   0  12     3370.60     3411.68     77.63 o
  -2   0  12     1275.70     1304.71     34.10 o
  -1   0  12      218.49      221.14     14.88 o
   0   0  12      967.57      945.25     35.40 o
   1   0  12     1637.52     1641.32     56.31 o
   2   0  12       10.20        2.58      5.28 o
   3   0  12       60.99       48.27     16.89 o
   4   0  12       51.32       41.83     16.89 o
   5   0  12       28.98       18.90     15.28 o
   6   0  12        0.43        5.23     12.07 o
 -12   1  12       74.24       88.32     17.21 o
 -11   1  12       47.78       51.08     13.65 o
 -10   1  12        4.06       -1.40      7.04 o
  -9   1  12       61.85       57.46      8.99 o
  -8   1  12      248.61      274.68     15.27 o
  -7   1  12       32.62       30.10      5.32 o
  -6   1  12       52.00       58.04      6.50 o
  -5   1  12      352.53      389.40     13.54 o
  -4   1  12      104.89       81.26     10.80 o
  -3   1  12       62.75       61.62      7.43 o
  -2   1  12       42.88       49.44      6.10 o
  -1   1  12        0.58        1.75      3.33 o
   0   1  12      300.77      303.99     12.62 o
   1   1  12        8.29        7.87      3.88 o
   2   1  12       64.44       76.29      9.53 o
   3   1  12      140.75      144.01     17.35 o
   4   1  12      147.23      145.76     19.51 o
   5   1  12      261.51      275.15     24.88 o
 -12   2  12       56.22       35.62     14.88 o
 -11   2  12       21.81       41.04     12.48 o
 -10   2  12      118.03       94.63     15.64 o
  -9   2  12        7.34        3.14      5.46 o
  -8   2  12      361.18      396.30     18.23 o
  -7   2  12        5.76        2.99      5.08 o
  -6   2  12       70.82       76.12      6.85 o
  -5   2  12      710.40      709.73     19.33 o
  -4   2  12      787.43      817.37     23.03 o
  -3   2  12       72.31       76.06      8.04 o
  -2   2  12      614.49      649.53     19.51 o
  -1   2  12      805.67      798.06     19.28 o
   0   2  12      442.79      449.19     14.81 o
   1   2  12      389.44      389.15     18.02 o
   2   2  12        3.38        6.03      5.13 o
   3   2  12      114.89      117.25     12.13 o
   4   2  12       44.57       39.22     11.95 o
   5   2  12       13.95       13.04     10.23 o
 -12   3  12      620.03      581.64     35.41 o
 -11   3  12      263.38      307.47     25.31 o
 -10   3  12      532.24      528.64     23.15 o
  -9   3  12      224.11      241.25     21.54 o
  -8   3  12      404.55      403.08     23.02 o
  -7   3  12      252.64      269.92     15.43 o
  -6   3  12      441.55      467.24     19.09 o
  -5   3  12      128.42      151.79     11.61 o
  -4   3  12        3.87        6.85      3.87 o
  -3   3  12      726.57      759.06     17.98 o
  -2   3  12      104.41      106.37      7.59 o
  -1   3  12       10.17       10.17      4.67 o
   0   3  12      312.05      336.50     12.85 o
   1   3  12     1299.95     1245.30     31.98 o
   2   3  12     2360.66     2268.41     44.47 o
   3   3  12      403.74      410.67     22.57 o
   4   3  12      295.27      304.06     24.74 o
   5   3  12      396.30      401.00     29.58 o
 -12   4  12       21.83       20.26     11.80 o
 -11   4  12      121.29      119.57     14.44 o
 -10   4  12      289.88      269.78     17.99 o
  -9   4  12        8.58        1.27      5.71 o
  -8   4  12      246.40      238.20     18.41 o
  -7   4  12        2.11       -1.44      4.62 o
  -6   4  12        3.06        0.92      4.70 o
  -5   4  12      238.58      230.41     14.07 o
  -4   4  12      869.56      870.17     33.02 o
  -3   4  12        2.36        5.64      3.20 o
  -2   4  12      434.77      445.79     16.94 o
  -1   4  12     1688.72     1734.04     31.18 o
   0   4  12      795.95      782.76     40.42 o
   1   4  12      437.75      442.29     20.35 o
   2   4  12      717.89      705.56     26.17 o
   3   4  12       19.28       27.35      7.99 o
   4   4  12        0.39        1.66      6.01 o
   5   4  12       73.71       72.98     15.92 o
 -11   5  12       62.86       62.91     11.70 o
 -10   5  12        1.39        0.78      6.51 o
  -9   5  12       22.81       16.90      7.69 o
  -8   5  12      127.94      118.46     12.68 o
  -7   5  12      119.32      130.83     12.58 o
  -6   5  12       61.47       57.96      9.11 o
  -5   5  12       55.95       48.42      8.35 o
  -4   5  12        2.15        0.91      3.49 o
  -3   5  12      139.89      124.82      8.73 o
  -2   5  12        1.56        3.99      4.20 o
  -1   5  12      468.31      450.60     16.42 o
   0   5  12       32.62       43.71      9.95 o
   1   5  12      427.22      411.49     24.00 o
   2   5  12      300.87      306.84     18.42 o
   3   5  12      119.96      115.44     13.19 o
   4   5  12        4.37        0.30      5.96 o
   5   5  12        4.71        0.82      9.05 o
 -11   6  12       15.30       21.14      9.21 o
 -10   6  12      479.62      460.25     20.63 o
  -9   6  12       70.22       67.28     11.34 o
  -8   6  12      539.37      560.62     24.19 o
  -7   6  12      507.58      506.74     26.72 o
  -6   6  12      934.13      923.20     28.62 o
  -5   6  12      839.01      843.63     26.50 o
  -4   6  12     1374.30     1369.16     25.13 o
  -3   6  12      282.92      285.03     12.51 o
  -2   6  12      930.82      948.09     21.74 o
  -1   6  12     2083.25     2043.07     48.31 o
   0   6  12      460.79      470.28     25.03 o
   1   6  12      223.34      233.59     19.32 o
   2   6  12      561.09      551.96     29.54 o
   3   6  12      162.23      189.00     19.69 o
   4   6  12      131.34      152.71     15.85 o
 -11   7  12       14.04        7.47      8.56 o
 -10   7  12       56.90       87.71     13.17 o
  -9   7  12      334.25      339.19     17.68 o
  -8   7  12        1.82        1.75      6.06 o
  -7   7  12       38.28       36.83      8.89 o
  -6   7  12      144.78      161.96     13.91 o
  -5   7  12       18.53       12.25      6.64 o
  -4   7  12        3.93        6.16      5.31 o
  -3   7  12       21.45       21.09      5.45 o
  -2   7  12       98.52      101.59      8.62 o
  -1   7  12      134.52      141.99     12.64 o
   0   7  12        1.99        5.50      6.93 o
   1   7  12       23.44       22.16      9.52 o
   2   7  12       14.26        6.25      7.90 o
   3   7  12       95.87      123.63     17.48 o
   4   7  12      247.28      283.45     24.67 o
 -10   8  12       65.61       65.84     12.58 o
  -9   8  12      133.55      131.24     12.70 o
  -8   8  12       13.71        8.51      7.24 o
  -7   8  12       33.25       32.78      8.85 o
  -6   8  12       19.97       23.22      8.04 o
  -5   8  12        8.55        1.85      5.63 o
  -4   8  12        6.19        0.61      5.37 o
  -3   8  12      129.52      119.58     11.76 o
  -2   8  12        6.81        7.26      5.63 o
  -1   8  12      264.96      262.34     16.72 o
   0   8  12      679.77      675.36     26.29 o
   1   8  12       16.36        3.61      7.15 o
   2   8  12       69.16       58.04     13.36 o
   3   8  12       30.32       38.28     12.63 o
   4   8  12       20.46       26.98     11.50 o
 -10   9  12      408.43      448.30     25.69 o
  -9   9  12       31.90       42.73      9.39 o
  -8   9  12        1.18       -0.43      6.48 o
  -7   9  12      106.60      106.97     13.30 o
  -6   9  12      167.90      156.03     14.78 o
  -5   9  12       55.30       46.15      9.54 o
  -4   9  12       31.48       29.74      8.09 o
  -3   9  12      111.87      100.10     15.50 o
  -2   9  12       52.43       58.88      9.63 o
  -1   9  12        0.62       -4.65      5.06 o
   0   9  12      216.97      224.91     17.37 o
   1   9  12      114.72      106.45     13.42 o
   2   9  12      350.83      320.43     28.16 o
   3   9  12      199.87      212.57     22.89 o
  -9  10  12        3.57       10.13      8.13 o
  -8  10  12      114.64      111.89     14.55 o
  -7  10  12       92.02       95.39     13.30 o
  -6  10  12      324.72      328.02     20.34 o
  -5  10  12       68.23       66.55     11.06 o
  -4  10  12      188.85      193.14     18.46 o
  -3  10  12      246.45      244.97     22.47 o
  -2  10  12      476.02      458.38     29.43 o
  -1  10  12      210.64      203.11     16.22 o
   0  10  12        7.57        4.39      6.49 o
   1  10  12       65.53       59.47     11.53 o
   2  10  12       66.64       55.27     11.65 o
  -8  11  12       19.59       26.10      9.66 o
  -7  11  12       24.86       19.55      8.85 o
  -6  11  12       67.25       50.19     10.93 o
  -5  11  12       32.03       27.45      9.12 o
  -4  11  12        0.61        4.40      8.36 o
  -3  11  12       13.01        7.85      8.64 o
  -2  11  12       22.97        9.72      9.05 o
  -1  11  12        0.77        3.56      7.81 o
   0  11  12       40.59       36.66     10.03 o
   1  11  12      114.37      113.72     14.88 o
  -6  12  12      516.59      539.21     27.05 o
  -5  12  12       78.46       73.59     16.55 o
  -4  12  12      711.76      736.84     39.25 o
  -3  12  12      258.46      257.30     28.36 o
  -2  12  12      448.79      459.14     35.19 o
  -1  12  12      452.93      477.73     34.59 o
   0  12  12      221.35      228.70     24.50 o
  -3  13  12       73.42       97.29     18.90 o
 -12   1  13       69.87       73.64     16.18 o
 -11   1  13       15.92       26.54     11.33 o
 -10   1  13      175.94      184.59     19.90 o
  -9   1  13       66.57       70.86     13.79 o
  -8   1  13      868.22      876.17     39.56 o
  -7   1  13      343.40      333.97     15.62 o
  -6   1  13      725.87      739.25     18.77 o
  -5   1  13       15.47       18.10      4.87 o
  -4   1  13      281.74      283.09     18.33 o
  -3   1  13      106.66      110.25      9.82 o
  -2   1  13       12.49        8.08      3.98 o
  -1   1  13        0.69       -0.18      3.46 o
   0   1  13      148.83      146.58      9.85 o
   1   1  13       80.20       96.98     13.85 o
   2   1  13       15.83       19.96      6.55 o
   3   1  13      792.82      753.76     36.83 o
   4   1  13      397.66      414.53     29.58 o
   5   1  13      370.46      416.98     30.99 o
 -12   2  13        4.05        8.82     10.48 o
 -11   2  13      192.07      196.21     21.44 o
 -10   2  13       18.59       27.74     10.93 o
  -9   2  13      475.49      489.53     21.46 o
  -8   2  13      133.23      122.35     11.77 o
  -7   2  13        3.62       10.34      5.74 o
  -6   2  13      869.08      896.31     29.72 o
  -5   2  13     1431.32     1489.26     32.69 o
  -4   2  13     1114.02     1051.72     43.44 o
  -3   2  13      525.67      545.99     19.12 o
  -2   2  13     1630.36     1596.77     31.68 o
  -1   2  13      581.37      605.49     17.76 o
   0   2  13      754.57      779.87     20.08 o
   1   2  13      418.26      443.17     20.16 o
   2   2  13       18.87       24.62      7.44 o
   3   2  13      138.52      145.48     18.63 o
   4   2  13       74.54       72.41     15.64 o
   5   2  13       10.25       13.06     10.23 o
 -12   3  13        1.68       -4.02      7.96 o
 -11   3  13       37.18       33.15     12.09 o
 -10   3  13      147.53      140.58     13.85 o
  -9   3  13        0.43       -0.46      5.44 o
  -8   3  13        8.05       -0.97      5.06 o
  -7   3  13       28.93       28.97      7.42 o
  -6   3  13      263.10      251.48     14.98 o
  -5   3  13       14.77       20.92      6.71 o
  -4   3  13      253.54      243.42     11.68 o
  -3   3  13        3.91       10.58      4.81 o
  -2   3  13        0.50        0.73      4.30 o
  -1   3  13      577.91      571.44     19.16 o
   0   3  13        8.25        5.76      5.40 o
   1   3  13       74.40       86.31     10.62 o
   2   3  13        1.81        3.40      5.33 o
   3   3  13        2.52        1.24      5.53 o
   4   3  13        1.77        0.76      8.45 o
 -12   4  13       15.09        6.63     10.53 o
 -11   4  13       83.69       91.73     16.91 o
 -10   4  13        5.24       15.18      7.64 o
  -9   4  13       60.45       59.70     10.20 o
  -8   4  13      529.01      552.02     23.22 o
  -7   4  13     1032.53     1015.56     29.93 o
  -6   4  13      603.88      615.03     22.90 o
  -5   4  13      838.94      875.05     26.45 o
  -4   4  13      317.37      314.66     13.06 o
  -3   4  13      382.90      398.50     14.63 o
  -2   4  13     1423.80     1427.51     41.72 o
  -1   4  13      803.72      850.54     26.60 o
   0   4  13       37.87       29.20     11.26 o
   1   4  13      133.04      140.12     13.22 o
   2   4  13      191.98      197.05     15.68 o
   3   4  13      148.86      155.44     15.08 o
   4   4  13       68.20       56.30     14.78 o
 -11   5  13      176.44      198.25     17.45 o
 -10   5  13      870.39      902.96     31.98 o
  -9   5  13      226.70      228.09     16.96 o
  -8   5  13      584.62      543.96     23.75 o
  -7   5  13      494.33      516.47     22.43 o
  -6   5  13      382.49      380.27     18.96 o
  -5   5  13        2.29        1.21      4.75 o
  -4   5  13        5.45        2.89      3.92 o
  -3   5  13      237.70      233.24     11.67 o
  -2   5  13      532.28      531.62     18.83 o
  -1   5  13      242.39      254.12     18.77 o
   0   5  13      593.47      579.99     28.29 o
   1   5  13     1131.28     1103.42     39.66 o
   2   5  13      322.61      340.41     19.98 o
   3   5  13      164.13      162.78     15.72 o
   4   5  13      118.98      125.45     19.33 o
 -11   6  13        0.13       -3.73      7.00 o
 -10   6  13       50.49       45.39     10.64 o
  -9   6  13        0.50       -1.52      6.00 o
  -8   6  13       11.86       16.48      7.64 o
  -7   6  13        0.69       -0.55      5.60 o
  -6   6  13       21.90       27.21      8.02 o
  -5   6  13        7.15        3.97      5.33 o
  -4   6  13       27.99       33.61      7.76 o
  -3   6  13      159.48      158.36     10.51 o
  -2   6  13       64.19       57.25      8.94 o
  -1   6  13        0.14       -1.19      5.83 o
   0   6  13      220.87      215.93     18.90 o
   1   6  13      231.33      234.70     20.14 o
   2   6  13       30.63       43.48     12.07 o
   3   6  13       31.69       27.71     10.76 o
   4   6  13        0.23       -0.30      6.56 o
 -10   7  13        9.73       10.55      8.03 o
  -9   7  13       13.81       12.60      7.97 o
  -8   7  13      177.18      180.12     16.08 o
  -7   7  13      362.45      378.43     20.73 o
  -6   7  13      100.38       95.19     11.79 o
  -5   7  13        3.30       -3.30      4.78 o
  -4   7  13        5.91        1.68      5.42 o
  -3   7  13      593.01      618.48     18.98 o
  -2   7  13       31.28       36.57      8.41 o
  -1   7  13       47.55       48.85      9.48 o
   0   7  13       80.10       84.18     17.50 o
   1   7  13      319.55      341.60     24.32 o
   2   7  13       41.48       53.64     13.07 o
   3   7  13      178.22      201.90     21.59 o
 -10   8  13       22.05       24.00      9.51 o
  -9   8  13       88.21       90.13     13.45 o
  -8   8  13       38.93       37.73      9.78 o
  -7   8  13      412.27      398.14     21.94 o
  -6   8  13      473.04      493.55     23.35 o
  -5   8  13      697.75      644.01     26.65 o
  -4   8  13      684.36      733.26     26.34 o
  -3   8  13     1245.77     1182.88     44.04 o
  -2   8  13     1172.50     1208.95     33.29 o
  -1   8  13      146.84      151.03     15.59 o
   0   8  13      273.17      284.23     18.48 o
   1   8  13      256.73      234.69     21.19 o
   2   8  13       21.81       17.45     10.07 o
   3   8  13        1.13        0.80      8.87 o
  -9   9  13        0.07       -3.12      7.24 o
  -8   9  13       10.75       -1.99      6.62 o
  -7   9  13      114.21      100.40     13.38 o
  -6   9  13       95.97       98.20     12.74 o
  -5   9  13       25.98       24.74      8.09 o
  -4   9  13      214.85      220.52     21.62 o
  -3   9  13        0.88       -2.30      6.96 o
  -2   9  13       21.30       22.35     10.48 o
  -1   9  13       52.31       49.08     10.03 o
   0   9  13       10.20        7.91      6.86 o
   1   9  13       11.60       12.86      7.53 o
   2   9  13        7.40        2.49      8.80 o
  -8  10  13        6.90        1.56      7.63 o
  -7  10  13       19.77       32.53     10.01 o
  -6  10  13      199.56      189.74     17.01 o
  -5  10  13       60.98       74.60     11.90 o
  -4  10  13      224.98      245.52     23.18 o
  -3  10  13      216.13      223.43     22.33 o
  -2  10  13      101.63      106.50     17.06 o
  -1  10  13      238.81      223.45     22.88 o
   0  10  13      624.31      674.02     29.06 o
   1  10  13      340.98      355.74     22.84 o
  -7  11  13        0.60        1.41      7.60 o
  -6  11  13      126.56      135.31     15.47 o
  -5  11  13      237.44      240.45     24.17 o
  -4  11  13      158.00      158.26     23.13 o
  -3  11  13       27.29       14.75     10.38 o
  -2  11  13       12.47       10.33      9.56 o
  -1  11  13       62.61       60.81     15.90 o
   0  11  13      123.01      120.81     15.08 o
  -5  12  13      112.35      114.80     19.33 o
  -4  12  13       21.74        8.51     10.66 o
  -3  12  13        2.44       13.94     10.59 o
  -2  12  13       32.32       33.15     12.75 o
 -12   0  14       81.26       98.55     26.14 o
 -11   0  14       13.57       11.26     12.87 o
 -10   0  14       52.24       43.44     18.10 o
  -9   0  14      694.97      646.38     46.66 o
  -8   0  14        4.52       18.90     12.87 o
  -7   0  14     1149.52     1184.75     38.61 o
  -6   0  14     1406.77     1511.84     41.03 o
  -5   0  14      164.55      150.16     34.79 o
  -4   0  14     2285.56     2228.33     69.99 o
  -3   0  14     4277.94     4168.66     92.91 o
  -2   0  14     2004.59     2056.71     48.47 o
  -1   0  14      638.29      632.75     26.95 o
   0   0  14      370.01      390.82     21.81 o
   1   0  14        3.39        5.23     10.86 o
   2   0  14       20.60        9.65     11.26 o
   3   0  14      509.17      488.70     45.05 o
   4   0  14      254.72      231.68     34.99 o
 -12   1  14        1.69       -0.19      9.16 o
 -11   1  14        7.68       15.45      9.91 o
 -10   1  14        0.96        6.67      8.39 o
  -9   1  14        0.37        0.88      7.66 o
  -8   1  14      168.73      157.82     14.38 o
  -7   1  14       41.15       36.75      7.63 o
  -6   1  14       91.69       79.63      8.77 o
  -5   1  14       90.90       82.02      8.02 o
  -4   1  14      478.77      470.42     23.60 o
  -3   1  14       37.73       42.84      7.57 o
  -2   1  14       29.09       32.43      6.44 o
  -1   1  14       17.00       11.07      5.73 o
   0   1  14      130.54      120.14      9.54 o
   1   1  14        0.45        2.17      4.85 o
   2   1  14      290.28      295.81     24.16 o
   3   1  14        0.59       -5.04      7.43 o
   4   1  14       98.29       95.02     17.76 o
 -12   2  14        0.35       -6.24      8.39 o
 -11   2  14        0.95        1.01      8.25 o
 -10   2  14        4.76        4.42      7.96 o
  -9   2  14      267.28      300.62     18.05 o
  -8   2  14      487.24      468.10     24.34 o
  -7   2  14     1365.11     1368.85     33.82 o
  -6   2  14      867.51      885.22     21.36 o
  -5   2  14       22.53       13.82      6.03 o
  -4   2  14      428.14      428.32     18.55 o
  -3   2  14      978.54      968.93     26.12 o
  -2   2  14      262.03      270.81     14.72 o
  -1   2  14      113.68      116.19      9.30 o
   0   2  14        9.37       11.81      5.88 o
   1   2  14        4.47        7.64      5.79 o
   2   2  14      118.82       99.39     16.26 o
   3   2  14      106.26      101.55     17.48 o
   4   2  14        2.93        0.79      8.31 o
 -11   3  14      477.25      480.98     32.27 o
 -10   3  14      127.61      150.80     19.48 o
  -9   3  14     1210.30     1239.47     34.92 o
  -8   3  14      739.01      767.58     27.01 o
  -7   3  14      534.04      513.92     21.85 o
  -6   3  14       64.05       57.52      7.91 o
  -5   3  14      251.08      240.67     14.97 o
  -4   3  14       78.27       71.42      7.67 o
  -3   3  14       29.05       34.54      7.10 o
  -2   3  14      457.29      498.77     19.03 o
  -1   3  14      322.47      344.67     21.47 o
   0   3  14      688.16      676.26     25.24 o
   1   3  14       37.09       40.93      9.05 o
   2   3  14      265.53      254.33     17.51 o
   3   3  14      331.78      328.76     26.87 o
   4   3  14       87.20       86.43     17.48 o
 -11   4  14       10.22        7.11     10.02 o
 -10   4  14      201.06      226.74     17.61 o
  -9   4  14       16.38       18.30      7.87 o
  -8   4  14        7.47        3.61      5.96 o
  -7   4  14       15.58       15.18      7.10 o
  -6   4  14      220.97      220.93     15.31 o
  -5   4  14      361.40      372.36     19.46 o
  -4   4  14       44.16       43.16      6.53 o
  -3   4  14       53.88       51.71      7.16 o
  -2   4  14        4.90        1.67      4.67 o
  -1   4  14      495.70      454.36     25.03 o
   0   4  14      358.78      375.00     23.56 o
   1   4  14      266.52      278.40     18.06 o
   2   4  14      135.87      160.46     15.22 o
   3   4  14      133.65      111.21     18.34 o
 -11   5  14      100.32       87.29     17.29 o
 -10   5  14       23.90       18.87      8.56 o
  -9   5  14        0.65        0.21      6.10 o
  -8   5  14      122.50      119.35     13.12 o
  -7   5  14      104.44       96.31     11.90 o
  -6   5  14      126.66      103.40     11.68 o
  -5   5  14        2.05        5.15      5.55 o
  -4   5  14       15.72        8.82      4.55 o
  -3   5  14        2.06        3.84      4.33 o
  -2   5  14      218.52      216.93     17.98 o
  -1   5  14       94.02       84.44     13.20 o
   0   5  14        0.42       -3.07      6.07 o
   1   5  14        3.96        8.22      7.95 o
   2   5  14       58.03       61.83     13.64 o
   3   5  14        0.77       -1.67      6.10 o
 -11   6  14        4.72        0.98      7.85 o
 -10   6  14       17.01        6.74      7.97 o
  -9   6  14       31.06       29.08      9.31 o
  -8   6  14      283.63      294.76     18.99 o
  -7   6  14      445.34      446.89     22.21 o
  -6   6  14      295.93      299.46     18.02 o
  -5   6  14      870.91      874.64     28.70 o
  -4   6  14     1292.50     1296.36     37.26 o
  -3   6  14      840.53      857.89     22.99 o
  -2   6  14     1064.97     1053.31     33.34 o
  -1   6  14      647.41      644.89     30.49 o
   0   6  14      129.33      144.66     20.92 o
   1   6  14        4.61        0.79      7.25 o
   2   6  14       18.18       11.25      9.09 o
   3   6  14      113.40       99.43     17.12 o
 -10   7  14      275.22      284.81     20.94 o
  -9   7  14      112.76      113.26     14.16 o
  -8   7  14        1.96        5.33      7.27 o
  -7   7  14      478.45      456.07     22.96 o
  -6   7  14       25.41       34.03      8.68 o
  -5   7  14        3.50        4.00      6.08 o
  -4   7  14       47.66       28.98      8.51 o
  -3   7  14       97.92      105.79     15.78 o
  -2   7  14      115.76      120.58     12.55 o
  -1   7  14       19.60       17.01      7.49 o
   0   7  14      402.56      426.00     26.91 o
   1   7  14      161.64      173.62     19.60 o
   2   7  14        6.80        2.01      8.25 o
  -9   8  14        5.29        7.59      7.56 o
  -8   8  14        4.17       -0.78      6.32 o
  -7   8  14        0.53        5.35      6.92 o
  -6   8  14        5.89        4.77      6.86 o
  -5   8  14       20.51       13.99      6.82 o
  -4   8  14       77.91       76.51     19.71 o
  -3   8  14      241.27      225.79     21.75 o
  -2   8  14       91.37       79.39     11.10 o
  -1   8  14      262.77      247.57     17.63 o
   0   8  14       93.58       85.30     12.56 o
   1   8  14       26.29       30.04     13.68 o
   2   8  14       66.62       67.86     20.71 o
  -9   9  14      244.93      254.49     20.48 o
  -8   9  14       63.65       70.18     12.81 o
  -7   9  14       11.30       10.95      7.94 o
  -6   9  14      293.79      272.10     19.25 o
  -5   9  14       77.37       59.89     11.04 o
  -4   9  14       75.67       61.06     13.90 o
  -3   9  14        0.43        3.03      8.07 o
  -2   9  14        1.74       -3.07      8.10 o
  -1   9  14       74.76       72.77     11.77 o
   0   9  14      319.03      304.57     20.65 o
   1   9  14       62.13       51.10     11.84 o
  -8  10  14       53.31       71.81     13.40 o
  -7  10  14      160.65      156.76     16.56 o
  -6  10  14      335.12      318.14     21.03 o
  -5  10  14      176.37      182.01     21.72 o
  -4  10  14      176.72      191.01     21.90 o
  -3  10  14      150.62      128.00     19.18 o
  -2  10  14       49.87       55.42     17.70 o
  -1  10  14       54.27       56.57     14.95 o
   0  10  14      154.80      153.21     22.46 o
  -6  11  14       11.85       19.71     11.94 o
  -5  11  14       28.77       37.76     13.86 o
  -4  11  14        4.54        0.80      9.10 o
  -3  11  14        0.45       -3.74      7.63 o
  -2  11  14       21.70       25.27     11.68 o
 -11   1  15       65.49       70.59     16.35 o
 -10   1  15      313.72      301.90     25.02 o
  -9   1  15      204.83      194.34     20.48 o
  -8   1  15       65.98       72.39     13.79 o
  -7   1  15       17.57       18.90      6.97 o
  -6   1  15      365.90      352.53     14.93 o
  -5   1  15        4.96        6.15      5.63 o
  -4   1  15      137.07      126.01     11.68 o
  -3   1  15       16.46       11.19      5.66 o
  -2   1  15       10.15        2.94      4.60 o
  -1   1  15        0.55       -0.62      4.14 o
   0   1  15       49.16       46.11      9.01 o
   1   1  15        0.77       -0.67      6.76 o
   2   1  15      452.02      433.11     29.71 o
   3   1  15      302.92      278.92     34.99 o
 -11   2  15       44.63       42.26     13.57 o
 -10   2  15       80.14       85.52     16.35 o
  -9   2  15      192.53      196.02     20.74 o
  -8   2  15      351.27      391.03     20.03 o
  -7   2  15      657.87      701.57     25.53 o
  -6   2  15      124.86      136.42     13.19 o
  -5   2  15      214.82      214.23     14.80 o
  -4   2  15     1505.51     1473.33     34.57 o
  -3   2  15      199.03      214.25     13.85 o
  -2   2  15      986.86      984.30     27.39 o
  -1   2  15      236.28      247.29     16.08 o
   0   2  15      636.41      606.25     24.83 o
   1   2  15      163.87      147.35     14.03 o
   2   2  15      586.43      625.04     35.69 o
   3   2  15        7.54       -0.83      8.10 o
 -11   3  15       14.50       13.97     10.81 o
 -10   3  15        5.97        0.35      8.50 o
  -9   3  15        2.99        2.95      6.73 o
  -8   3  15        0.05        5.44      6.49 o
  -7   3  15        0.99        4.37      5.92 o
  -6   3  15       32.30       37.09      8.55 o
  -5   3  15        0.24        0.08      5.06 o
  -4   3  15      155.22      144.36     10.63 o
  -3   3  15      254.99      247.84     14.71 o
  -2   3  15       81.38       86.16      9.85 o
  -1   3  15      136.99      123.87     14.88 o
   0   3  15       49.72       36.15      8.78 o
   1   3  15       34.79       29.90      8.49 o
   2   3  15        0.39       -1.13      7.38 o
   3   3  15       45.01       40.63     13.79 o
 -11   4  15       24.31       21.81     11.85 o
 -10   4  15       19.52       26.04     11.33 o
  -9   4  15      325.49      311.08     19.45 o
  -8   4  15     1404.71     1314.02     41.89 o
  -7   4  15      798.62      786.50     28.13 o
  -6   4  15      272.17      276.61     17.32 o
  -5   4  15      925.93      896.64     28.69 o
  -4   4  15      421.11      456.95     17.01 o
  -3   4  15      108.26      122.41     10.04 o
  -2   4  15      618.09      600.96     28.76 o
  -1   4  15      151.08      182.01     17.91 o
   0   4  15        1.97        2.01      6.54 o
   1   4  15       26.01       26.53      8.67 o
   2   4  15      116.78      106.42     13.51 o
 -10   5  15      523.38      504.17     27.44 o
  -9   5  15      401.79      420.54     22.81 o
  -8   5  15      619.77      606.02     26.20 o
  -7   5  15      320.59      292.31     18.63 o
  -6   5  15       22.44       11.06      6.91 o
  -5   5  15      153.78      133.58     12.95 o
  -4   5  15       22.28       23.88      7.46 o
  -3   5  15      634.69      634.87     24.30 o
  -2   5  15      177.48      175.77     22.73 o
  -1   5  15      383.64      370.17     24.31 o
   0   5  15      122.96      136.38     16.77 o
   1   5  15      243.11      235.98     21.65 o
   2   5  15      116.94      104.47     16.78 o
 -10   6  15      170.21      159.15     16.55 o
  -9   6  15       21.92       17.81      8.41 o
  -8   6  15        2.77        4.72      6.79 o
  -7   6  15       28.31       30.37      8.99 o
  -6   6  15      124.05      134.00     13.69 o
  -5   6  15      266.03      248.37     16.81 o
  -4   6  15        0.68       -1.37      5.46 o
  -3   6  15       25.92       22.40      7.69 o
  -2   6  15      176.81      174.74     15.02 o
  -1   6  15       38.57       42.56     11.62 o
   0   6  15       34.63       31.57     10.93 o
   1   6  15        0.91        2.82      8.45 o
   2   6  15        8.69       10.40     13.88 o
 -10   7  15      327.78      307.57     22.00 o
  -9   7  15       56.93       65.26     12.19 o
  -8   7  15        2.67       -1.91      6.26 o
  -7   7  15       35.61       37.10     10.07 o
  -6   7  15       64.04       70.84     11.43 o
  -5   7  15       36.28       33.75      8.86 o
  -4   7  15       14.27        8.76      9.85 o
  -3   7  15       21.25       23.45     10.80 o
  -2   7  15       93.07       72.01     11.29 o
  -1   7  15       25.34       29.50      9.83 o
   0   7  15        0.98       -3.94      8.65 o
   1   7  15      173.31      184.62     20.90 o
  -9   8  15       14.17       18.73      9.28 o
  -8   8  15       36.39       42.32     10.68 o
  -7   8  15      493.56      491.68     24.89 o
  -6   8  15      575.38      605.34     26.84 o
  -5   8  15      235.45      287.24     24.44 o
  -4   8  15      693.33      710.57     36.51 o
  -3   8  15      116.47      144.22     19.06 o
  -2   8  15      396.11      387.80     28.16 o
  -1   8  15      188.98      203.20     17.23 o
   0   8  15      392.31      420.99     23.92 o
  -8   9  15       38.63       42.67     11.40 o
  -7   9  15       33.35       28.59     10.13 o
  -6   9  15       22.76       38.42     10.59 o
  -5   9  15       12.90        7.62      9.91 o
  -4   9  15       27.40       20.98     10.64 o
  -3   9  15        0.05        5.00      8.59 o
  -2   9  15        1.49        3.05      8.96 o
  -1   9  15        2.80        9.52      9.56 o
  -6  10  15      209.48      220.22     31.57 o
  -5  10  15       62.72       86.19     17.32 o
  -4  10  15       23.07       25.98     11.52 o
  -3  10  15       97.91       98.63     17.86 o
  -2  10  15       10.64        5.82      9.50 o
 -11   0  16        0.87        4.02     14.08 o
 -10   0  16      235.48      209.56     31.78 o
  -9   0  16      696.56      656.43     49.88 o
  -8   0  16      297.60      316.55     34.59 o
  -7   0  16      536.05      532.95     41.83 o
  -6   0  16      374.06      403.99     23.25 o
  -5   0  16      509.43      479.15     25.48 o
  -4   0  16      731.97      668.50     42.23 o
  -3   0  16      916.29      843.47     45.85 o
  -2   0  16      116.77      146.01     23.73 o
  -1   0  16      230.10      232.13     19.24 o
   0   0  16     1390.23     1319.70     67.98 o
   1   0  16      955.77      930.35     59.53 o
   2   0  16        1.65       -1.61     11.66 o
 -11   1  16       77.30       87.32     18.20 o
 -10   1  16        8.20       11.19      9.76 o
  -9   1  16      106.55      110.10     17.34 o
  -8   1  16        0.66        4.42      8.07 o
  -7   1  16       21.79       17.44      7.71 o
  -6   1  16        6.81        0.13      4.49 o
  -5   1  16       43.13       41.20      8.41 o
  -4   1  16        0.16        1.41      6.54 o
  -3   1  16       57.66       50.73      8.97 o
  -2   1  16       14.98        9.38      5.70 o
  -1   1  16      100.92       97.78     12.02 o
   0   1  16        1.29        4.00      7.82 o
   1   1  16        2.93       -6.96      6.96 o
   2   1  16      112.89      118.69     19.05 o
 -11   2  16       38.49       30.38     12.79 o
 -10   2  16        3.65        1.11      8.52 o
  -9   2  16      469.95      455.02     29.86 o
  -8   2  16      124.24      112.29     12.86 o
  -7   2  16      772.68      754.01     27.18 o
  -6   2  16       84.90       91.49     11.34 o
  -5   2  16      457.98      450.06     21.05 o
  -4   2  16       15.50       15.81      8.01 o
  -3   2  16       55.76       59.55      9.40 o
  -2   2  16       58.33       63.13     12.22 o
  -1   2  16       93.93       96.68     11.99 o
   0   2  16       18.91       23.58      8.11 o
   1   2  16       40.46       31.93     12.48 o
   2   2  16       47.24       52.29     14.63 o
 -11   3  16      671.61      703.62     44.45 o
 -10   3  16      124.27      153.07     20.30 o
  -9   3  16      276.91      309.50     25.43 o
  -8   3  16      123.97      129.59     13.69 o
  -7   3  16      342.00      335.28     19.39 o
  -6   3  16        7.84       12.35      6.77 o
  -5   3  16        0.47        3.07      5.69 o
  -4   3  16        1.87        1.10      5.25 o
  -3   3  16      621.44      609.65     22.85 o
  -2   3  16       99.35       98.55     14.36 o
  -1   3  16       21.30       21.95      9.37 o
   0   3  16        0.77        3.44      6.42 o
   1   3  16      172.34      169.24     21.12 o
   2   3  16      128.12      132.25     19.75 o
 -10   4  16       10.68        9.04     10.34 o
  -9   4  16      127.55      110.89     13.77 o
  -8   4  16      146.43      134.67     14.22 o
  -7   4  16       19.12       25.27      8.38 o
  -6   4  16       37.55       42.89      9.27 o
  -5   4  16     1195.37     1192.43     33.94 o
  -4   4  16        2.63       -1.28      4.21 o
  -3   4  16       18.52       23.99      7.49 o
  -2   4  16       23.88       24.38      9.76 o
  -1   4  16       70.67       59.91     12.79 o
   0   4  16        0.35       -2.04      6.96 o
   1   4  16       53.35       57.75     13.62 o
 -10   5  16       57.13       56.55     14.98 o
  -9   5  16        7.10        5.05      7.44 o
  -8   5  16       32.44       24.05      8.81 o
  -7   5  16        2.81        3.08      6.66 o
  -6   5  16       36.32       23.66     13.38 o
  -5   5  16       39.08       33.12      8.81 o
  -4   5  16      122.80      115.79     12.46 o
  -3   5  16      330.04      324.87     18.57 o
  -2   5  16       13.05       26.48     10.09 o
  -1   5  16      108.13      128.28     16.88 o
   0   5  16       17.49       16.87     10.09 o
   1   5  16        2.86        5.06      8.87 o
  -9   6  16       66.96       75.60     12.90 o
  -8   6  16      282.53      291.11     19.96 o
  -7   6  16      501.40      506.19     24.74 o
  -6   6  16      291.82      308.22     19.61 o
  -5   6  16      769.20      779.25     31.79 o
  -4   6  16       15.13       29.60     11.50 o
  -3   6  16      483.33      496.85     30.13 o
  -2   6  16      473.54      491.26     23.64 o
  -1   6  16      321.76      367.49     25.60 o
   0   6  16       84.37       99.08     16.05 o
  -9   7  16      153.67      159.83     16.74 o
  -8   7  16        2.91        4.57      7.42 o
  -7   7  16       35.29       45.24     10.52 o
  -6   7  16        6.27        2.55      6.86 o
  -5   7  16        6.65        6.50      8.30 o
  -4   7  16       12.89        0.97      8.10 o
  -3   7  16        0.07        2.50      8.19 o
  -2   7  16        9.12        9.35      8.98 o
  -1   7  16       46.63       51.17     11.08 o
   0   7  16      200.71      201.53     21.47 o
  -8   8  16       35.01       29.11     10.23 o
  -7   8  16        8.01        4.94      7.63 o
  -6   8  16       44.91       33.00      9.96 o
  -5   8  16       44.73       34.19     19.71 o
  -4   8  16       21.64       26.37     11.78 o
  -3   8  16        8.57       12.78     10.05 o
  -2   8  16       12.71        5.01      9.27 o
  -1   8  16      177.70      188.69     22.61 o
  -7   9  16      198.80      198.93     18.57 o
  -6   9  16       33.04       19.99     13.27 o
  -5   9  16       10.36       -1.41      8.82 o
  -4   9  16        0.07        7.14      9.78 o
  -3   9  16       67.44       55.45     15.07 o
  -2   9  16       21.49       20.83     12.22 o
 -10   1  17       78.40       93.32     17.61 o
  -9   1  17      170.39      165.29     20.76 o
  -8   1  17        0.74        9.47      9.16 o
  -7   1  17        6.47        3.53      6.77 o
  -6   1  17       30.77       37.85      9.20 o
  -5   1  17       18.78       12.37      6.50 o
  -4   1  17       29.55       21.57      9.21 o
  -3   1  17       75.63       74.08     12.76 o
  -2   1  17       79.50       97.81     14.76 o
  -1   1  17      129.23      136.33     18.26 o
   0   1  17      288.22      306.32     25.88 o
   1   1  17       55.52       89.21     17.57 o
 -10   2  17      432.57      439.71     31.51 o
  -9   2  17      228.68      226.76     30.57 o
  -8   2  17       66.66       77.80     15.77 o
  -7   2  17      185.88      217.92     16.23 o
  -6   2  17      575.14      607.63     25.07 o
  -5   2  17      262.34      287.04     29.92 o
  -4   2  17      179.11      186.57     18.30 o
  -3   2  17      323.31      338.80     18.64 o
  -2   2  17      182.25      191.58     25.54 o
  -1   2  17      417.57      442.20     27.23 o
   0   2  17      486.83      483.35     31.82 o
   1   2  17        4.79        8.96     10.02 o
 -10   3  17       31.94       23.63     12.67 o
  -9   3  17       83.58       60.10     14.91 o
  -8   3  17       19.02       21.41      8.51 o
  -7   3  17        1.68        0.27      5.80 o
  -6   3  17      210.68      200.68     16.00 o
  -5   3  17        1.94        5.70      6.57 o
  -4   3  17        0.04       -0.94      5.81 o
  -3   3  17      236.81      254.38     20.95 o
  -2   3  17       24.97       17.64      9.50 o
  -1   3  17       32.10       38.97     11.80 o
   0   3  17       43.98       74.81     22.12 o
 -10   4  17       32.41       25.75     12.37 o
  -9   4  17       42.65       41.41     13.05 o
  -8   4  17      388.19      403.68     22.68 o
  -7   4  17      119.85      125.05     14.05 o
  -6   4  17      298.60      313.27     19.38 o
  -5   4  17       88.03      102.35     12.52 o
  -4   4  17      161.63      149.54     18.02 o
  -3   4  17      223.21      231.56     17.00 o
  -2   4  17      533.85      548.18     29.85 o
  -1   4  17      185.47      198.23     20.32 o
   0   4  17      207.35      211.26     21.59 o
  -9   5  17       21.89       19.78      9.05 o
  -8   5  17       12.27       12.09      7.96 o
  -7   5  17      221.22      235.00     18.13 o
  -6   5  17        7.12        7.70      7.09 o
  -5   5  17       20.41       22.66      8.54 o
  -4   5  17       23.53       21.34     10.51 o
  -3   5  17       39.27       34.16     12.09 o
  -2   5  17        7.64        5.67      8.36 o
  -1   5  17       68.59       95.72     15.92 o
   0   5  17       23.72       11.79     13.47 o
  -8   6  17       10.71        6.47      7.66 o
  -7   6  17        0.16        2.67      7.19 o
  -6   6  17        8.01        7.13      7.40 o
  -5   6  17        2.83       -3.48      7.44 o
  -4   6  17       32.99       21.09     10.76 o
  -3   6  17        6.23        8.44      9.27 o
  -2   6  17       31.71       26.11      9.30 o
  -1   6  17       77.54       69.45     14.88 o
  -8   7  17       16.82       14.37      8.51 o
  -7   7  17       61.90       60.47     12.00 o
  -6   7  17        7.61        6.25      9.50 o
  -5   7  17       40.22       31.18     12.46 o
  -4   7  17      198.11      184.57     21.88 o
  -3   7  17       44.70       29.42     12.14 o
  -2   7  17        3.43        1.38      8.39 o
  -6   8  17      355.47      352.55     28.57 o
  -5   8  17       37.97       47.10     14.14 o
  -4   8  17      180.05      163.37     21.31 o
  -3   8  17      617.00      607.68     36.55 o
  -9   0  18       27.81       57.52     22.12 o
  -8   0  18      181.28      193.87     30.57 o
  -7   0  18      749.13      804.85     53.90 o
  -6   0  18       38.14       32.18     17.30 o
  -5   0  18       80.34       82.57     14.14 o
  -4   0  18      161.18      174.16     25.74 o
  -3   0  18      179.43      203.12     26.55 o
  -1   0  18      375.99      390.96     40.22 o
  -9   1  18      163.98      154.25     20.76 o
  -8   1  18        1.13       15.34     10.59 o
  -7   1  18       11.14        6.31      8.76 o
  -6   1  18      102.61       91.58     12.18 o
  -5   1  18       36.18       23.33      8.27 o
  -4   1  18       11.87       14.41     11.46 o
  -3   1  18       71.10       70.79     18.90 o
  -2   1  18        3.40        0.50      7.62 o
  -1   1  18       43.73       44.85     13.79 o
  -9   2  18        3.68       13.82     10.51 o
  -8   2  18        0.25        1.50      8.48 o
  -7   2  18      129.88      120.31     13.85 o
  -6   2  18       27.86       19.48      7.84 o
  -5   2  18        1.93       -1.31      6.01 o
  -4   2  18       13.01        9.07      5.86 o
  -3   2  18      105.78      135.08     17.19 o
  -2   2  18      129.59      147.22     25.94 o
  -1   2  18       80.41       96.94     24.54 o
  -9   3  18        0.82        4.30      9.78 o
  -8   3  18       65.21       83.38     16.47 o
  -7   3  18       35.10       33.84      9.90 o
  -6   3  18       91.64       79.62     12.12 o
  -5   3  18       20.76       31.17      9.13 o
  -4   3  18      217.18      183.52     20.19 o
  -3   3  18        0.50       -1.65      7.79 o
  -2   3  18       30.87       29.91     12.67 o
  -1   3  18      246.01      270.36     23.60 o
  -9   4  18       32.86       37.71     13.93 o
  -8   4  18      151.73      180.78     16.85 o
  -7   4  18      108.78      105.84     13.52 o
  -6   4  18      126.59      147.05     13.00 o
  -5   4  18      233.96      272.32     18.83 o
  -4   4  18      399.47      425.43     28.86 o
  -3   4  18      128.97      122.04     17.96 o
  -2   4  18       21.05       23.51     10.80 o
  -1   4  18      163.76      162.25     20.04 o
  -8   5  18        1.94       -1.19      7.51 o
  -7   5  18        7.57        6.90      7.46 o
  -6   5  18       11.73       13.23      8.27 o
  -5   5  18        2.82        7.00      9.37 o
  -4   5  18       40.63       36.59     12.94 o
  -3   5  18       27.44       21.50     11.94 o
  -2   5  18      112.17      108.93     16.95 o
  -7   6  18      206.79      201.15     18.16 o
  -6   6  18      254.45      296.05     25.88 o
  -5   6  18      544.25      584.11     54.90 o
  -4   6  18       85.01      105.37     18.34 o
  -3   6  18      453.03      447.84     31.14 o
  -8   1  19       40.48       42.25     14.14 o
  -7   1  19       12.15       11.12     10.64 o
  -6   1  19        6.93        4.26      7.12 o
  -5   1  19       79.03       57.02     11.19 o
  -4   1  19       78.35       74.01     20.51 o
  -3   1  19      196.31      220.02     29.76 o
  -2   1  19      202.35      197.89     31.37 o
  -8   2  19      382.24      409.44     29.58 o
  -7   2  19       85.54      100.26     17.32 o
  -6   2  19      150.68      161.94     15.59 o
  -5   2  19      635.62      689.93     28.63 o
  -4   2  19      242.74      257.52     23.02 o
  -3   2  19      211.86      220.82     31.37 o
  -7   3  19       13.41        4.81      7.29 o
  -6   3  19       61.54       52.91     11.22 o
  -5   3  19      258.74      257.56     23.89 o
  -4   3  19        0.84        5.22      9.66 o
  -3   3  19      171.65      171.54     19.91 o
  -7   4  19       21.11       33.51     10.35 o
  -6   4  19      449.73      410.07     29.43 o
  -5   4  19      103.90      126.99     19.12 o
  -4   4  19      115.27      155.50     20.67 o
 
